# Supplementary material for: Bromido(quinolin-8-ol-κ2 N,O)(quinolin-8-olato-κ2 N,O)zinc(II) methanol monosolvate
Source: Acta Crystallogr Sect E Struct Rep Online. 2010 Sep 18;66(Pt 10):m1278. doi: 10.1107/S160053681003672X (PMC2983236; doi:10.1107/S160053681003672X)
Supplement: Supplementary file 1 [file e-66-m1278-sup1.cif]

##############################################################################
###                                                                        ###
###        Electronic paper (Acta Crystallographica Section E)             ###
###                                                                        ###
##############################################################################
#                                                                            #
# This CIF contains the data in a paper accepted for publication in Acta     #
# Crystallographica Section E. It conforms to the requirements of Notes      #
# for Authors for Section E, and has been peer reviewed under the auspices   #
# of the IUCr Commission on Journals.                                        #
#                                                                            #
# Full details of the Crystallographic Information File format               #
# are given in the paper "The Crystallographic Information File (CIF):       #
# a New Standard Archive File for Crystallography" by S. R. Hall, F. H.      #
# Allen and I. D. Brown [Acta Cryst. (1991), A47, 655-685].                  #
#                                                                            #
# The current version of the core CIF dictionary is obtainable from          #
# ftp://ftp.iucr.org/pub/cif_core.dic. The current version number is 2.4.    #
#                                                                            #
# Software is freely available for graphical display of the structure(s) in  #
# this CIF.  For information consult the CIF home page http://www.iucr.org/  #
# cif/home.html                                                              #
#                                                                            #
# This file may be used for bona fide research purposes within the           #
# scientific community so long as proper attribution is given to the journal # 
# article from which it was obtained.                                        #
#                                                                            #
##############################################################################
                                             
data_global
_audit_creation_method     SHELXL-97
_journal_date_recd_electronic     2010-09-12
_journal_date_accepted     2010-09-14
_journal_name_full     'Acta Crystallographica, Section E'
_journal_year     2010
_journal_volume     66
_journal_issue     10
_journal_page_first     m1278
_journal_page_last     m1278
_journal_paper_category     QM
_journal_coeditor_code     BT5356
_publ_contact_author
;
     Dr. Seik Weng Ng
     Department of Chemistry
     University of Malaya
     50603 Kuala Lumpur
     Malaysia
;
_publ_contact_author_email     seikweng@um.edu.my
_publ_contact_author_fax     '03 7967 4193'
_publ_contact_author_phone     '03 7967 6778'
_publ_section_title
;\
Bromido(quinolin-8-ol-\k^2^<i>N</i>,<i>O</i>)(quinolin-8-olato-\k^2^<i>N</i>,\
<i>O</i>)zinc(II) methanol monosolvate
;
loop_
    _publ_author_name
    _publ_author_address
    'Najafi, Ezzatollah'
;
Department of Chemistry
General Campus
Shahid Beheshti University
Tehran 1983963113
Iran
;
    'Amini, Mostafa M.'
;
Department of Chemistry
General Campus
Shahid Beheshti University
Tehran 1983963113
Iran
;
    'Ng, Seik Weng'
;
Department of Chemistry
University of Malaya
50603 Kuala Lumpur
Malaysia
;
_publ_section_synopsis     .
data_I
_audit_creation_method     SHELXL-97
_chemical_name_systematic
;
Bromido(quinolin-8-ol-\k^2^<i>N</i>,<i>O</i>)(quinolin-8-olato-
\k^2^<i>N</i>,<i>O</i>)zinc(II) methanol monosolvate
;
_chemical_name_common     ?
_chemical_formula_moiety     'C18 H13 Br N2 O2 Zn, C H4 O'
_chemical_formula_sum     'C19 H17 Br N2 O3 Zn'
_chemical_formula_iupac     '[Zn Br (C9 H6 N O) (C9 H7 N O)], C H4 O'
_chemical_formula_weight     466.63
_chemical_melting_point     ?
_symmetry_cell_setting     triclinic
_symmetry_space_group_name_H-M     'P -1'
_symmetry_space_group_name_Hall     '-P 1'
loop_
    _symmetry_equiv_pos_as_xyz
    'x, y, z'
    '-x, -y, -z'
_cell_length_a     8.4485(7)
_cell_length_b     8.6968(7)
_cell_length_c     13.1868(10)
_cell_angle_alpha     97.2410(10)
_cell_angle_beta     99.2090(10)
_cell_angle_gamma     109.4700(10)
_cell_volume     884.81(12)
_cell_formula_units_Z     2
_cell_measurement_reflns_used     3867
_cell_measurement_theta_min     2.5
_cell_measurement_theta_max     28.2
_cell_measurement_temperature     100(2)
_exptl_crystal_description     Prism
_exptl_crystal_colour     Yellow
_exptl_crystal_size_max     0.30
_exptl_crystal_size_mid     0.20
_exptl_crystal_size_min     0.10
_exptl_crystal_density_diffrn     1.751
_exptl_crystal_density_meas     ?
_exptl_crystal_density_method     'not measured'
_exptl_crystal_F_000     468
_exptl_absorpt_coefficient_mu     3.668
_exptl_absorpt_correction_type     multi-scan
_exptl_absorpt_process_details     '(SADABS; Sheldrick, 1996)'
_exptl_absorpt_correction_T_min     0.4058
_exptl_absorpt_correction_T_max     0.7106
_diffrn_ambient_temperature     100(2)
_diffrn_radiation_type     MoK\a
_diffrn_radiation_wavelength     0.71073
_diffrn_radiation_source     'fine-focus sealed tube'
_diffrn_radiation_monochromator     graphite
_diffrn_measurement_device_type     'Bruker SMART APEX'
_diffrn_measurement_method     '\w scans'
_diffrn_detector_area_resol_mean     ?
_diffrn_reflns_number     8392
_diffrn_reflns_av_R_equivalents     0.0284
_diffrn_reflns_av_sigmaI/netI     0.0430
_diffrn_reflns_theta_min     2.53
_diffrn_reflns_theta_max     27.50
_diffrn_reflns_theta_full     27.50
_diffrn_measured_fraction_theta_max     0.992
_diffrn_measured_fraction_theta_full     0.992
_diffrn_reflns_limit_h_min     -10
_diffrn_reflns_limit_h_max     10
_diffrn_reflns_limit_k_min     -11
_diffrn_reflns_limit_k_max     11
_diffrn_reflns_limit_l_min     -15
_diffrn_reflns_limit_l_max     17
_diffrn_standards_number     0
_diffrn_standards_interval_count     0
_diffrn_standards_interval_time     0
_diffrn_standards_decay_%     0
_reflns_number_total     4022
_reflns_number_gt     3354
_reflns_threshold_expression     I>2\s(I)
_refine_ls_structure_factor_coef     Fsqd
_refine_ls_matrix_type     full
_refine_ls_R_factor_all     0.0420
_refine_ls_R_factor_gt     0.0323
_refine_ls_wR_factor_gt     0.0924
_refine_ls_wR_factor_ref     0.1033
_refine_ls_goodness_of_fit_ref     1.100
_refine_ls_restrained_S_all     1.100
_refine_ls_number_reflns     4022
_refine_ls_number_parameters     237
_refine_ls_number_restraints     0
_refine_ls_hydrogen_treatment     constr
_refine_ls_weighting_scheme     calc
_refine_ls_weighting_details
         'calc w=1/[\s^2^(Fo^2^)+(0.0457P)^2^+1.9422P] where P=(Fo^2^+2Fc^2^)/3'
_atom_sites_solution_hydrogens     geom
_atom_sites_solution_primary     direct
_atom_sites_solution_secondary     difmap
_refine_ls_shift/su_max     0.001
_refine_ls_shift/su_mean     0.001
_refine_diff_density_max     0.777
_refine_diff_density_min     -0.846
_refine_ls_extinction_method     none
_refine_ls_extinction_coef     ?
loop_
    _atom_type_symbol
    _atom_type_description
    _atom_type_scat_dispersion_real
    _atom_type_scat_dispersion_imag
    _atom_type_scat_source
    'C' 'C' 0.0033 0.0016
                         'International Tables Vol C Tables 4.2.6.8 and 6.1.1.4'
    'H' 'H' 0.0000 0.0000
                         'International Tables Vol C Tables 4.2.6.8 and 6.1.1.4'
    'N' 'N' 0.0061 0.0033
                         'International Tables Vol C Tables 4.2.6.8 and 6.1.1.4'
    'O' 'O' 0.0106 0.0060
                         'International Tables Vol C Tables 4.2.6.8 and 6.1.1.4'
    'Zn' 'Zn' 0.2839 1.4301
                         'International Tables Vol C Tables 4.2.6.8 and 6.1.1.4'
    'Br' 'Br' -0.2901 2.4595
                         'International Tables Vol C Tables 4.2.6.8 and 6.1.1.4'
_computing_data_collection     'APEX2 (Bruker, 2009)'
_computing_cell_refinement     'SAINT (Bruker, 2009)'
_computing_data_reduction     'SAINT (Bruker, 2009)'
_computing_structure_solution     'SHELXS97 (Sheldrick, 2008)'
_computing_structure_refinement     'SHELXL97 (Sheldrick, 2008)'
_computing_molecular_graphics     'X-SEED (Barbour, 2001)'
_computing_publication_material     'publCIF (Westrip, 2010)'
loop_
    _atom_site_type_symbol
    _atom_site_label
    _atom_site_fract_x
    _atom_site_fract_y
    _atom_site_fract_z
    _atom_site_U_iso_or_equiv
    _atom_site_adp_type
    _atom_site_calc_flag
    _atom_site_refinement_flags
    _atom_site_occupancy
    _atom_site_disorder_assembly
    _atom_site_disorder_group
    Zn Zn1 0.45338(5) 0.64466(5) 0.71737(3) 0.01184(12) Uani d . 1 . .
    Br Br1 0.58054(4) 0.92415(4) 0.81357(3) 0.01654(11) Uani d . 1 . .
    O O1 0.6864(3) 0.6465(3) 0.64187(19) 0.0152(5) Uani d . 1 . .
    O O2 0.2092(3) 0.5306(3) 0.73396(19) 0.0145(5) Uani d . 1 . .
    H H2 0.1230 0.5461 0.7024 0.022 Uiso calc R 1 . .
    O O3 0.9908(3) 0.6800(3) 0.7299(2) 0.0209(6) Uani d . 1 . .
    H H3 0.8908 0.6707 0.7016 0.031 Uiso calc R 1 . .
    N N1 0.3868(4) 0.6687(4) 0.5653(2) 0.0119(6) Uani d . 1 . .
    N N2 0.5025(4) 0.4869(3) 0.8093(2) 0.0121(6) Uani d . 1 . .
    C C1 0.5180(4) 0.7280(4) 0.5148(3) 0.0110(6) Uani d . 1 . .
    C C2 0.6796(4) 0.7212(4) 0.5573(3) 0.0128(7) Uani d . 1 . .
    C C3 0.8163(4) 0.7842(4) 0.5120(3) 0.0150(7) Uani d . 1 . .
    H H3A 0.9255 0.7819 0.5415 0.018 Uiso calc R 1 . .
    C C4 0.7946(5) 0.8531(5) 0.4209(3) 0.0177(7) Uani d . 1 . .
    H H4 0.8897 0.8950 0.3892 0.021 Uiso calc R 1 . .
    C C5 0.6384(4) 0.8603(4) 0.3777(3) 0.0151(7) Uani d . 1 . .
    H H5 0.6264 0.9080 0.3172 0.018 Uiso calc R 1 . .
    C C6 0.4957(5) 0.7963(4) 0.4238(3) 0.0141(7) Uani d . 1 . .
    C C7 0.3290(5) 0.7915(4) 0.3821(3) 0.0153(7) Uani d . 1 . .
    H H7 0.3085 0.8350 0.3208 0.018 Uiso calc R 1 . .
    C C8 0.1969(5) 0.7238(5) 0.4304(3) 0.0173(7) Uani d . 1 . .
    H H8 0.0835 0.7166 0.4020 0.021 Uiso calc R 1 . .
    C C9 0.2328(4) 0.6652(4) 0.5232(3) 0.0156(7) Uani d . 1 . .
    H H9 0.1412 0.6208 0.5571 0.019 Uiso calc R 1 . .
    C C10 0.3596(4) 0.4025(4) 0.8429(3) 0.0109(6) Uani d . 1 . .
    C C11 0.2035(4) 0.4283(4) 0.8012(3) 0.0138(7) Uani d . 1 . .
    C C12 0.0569(4) 0.3427(4) 0.8339(3) 0.0150(7) Uani d . 1 . .
    H H12 -0.0481 0.3560 0.8074 0.018 Uiso calc R 1 . .
    C C13 0.0599(5) 0.2365(5) 0.9055(3) 0.0165(7) Uani d . 1 . .
    H H13 -0.0433 0.1800 0.9263 0.020 Uiso calc R 1 . .
    C C14 0.2083(5) 0.2119(4) 0.9464(3) 0.0165(7) Uani d . 1 . .
    H H14 0.2079 0.1400 0.9951 0.020 Uiso calc R 1 . .
    C C15 0.3606(4) 0.2956(4) 0.9146(3) 0.0128(7) Uani d . 1 . .
    C C16 0.5206(5) 0.2803(4) 0.9519(3) 0.0145(7) Uani d . 1 . .
    H H16 0.5282 0.2085 0.9996 0.017 Uiso calc R 1 . .
    C C17 0.6636(5) 0.3682(4) 0.9194(3) 0.0153(7) Uani d . 1 . .
    H H17 0.7716 0.3604 0.9457 0.018 Uiso calc R 1 . .
    C C18 0.6497(4) 0.4706(4) 0.8467(3) 0.0134(7) Uani d . 1 . .
    H H18 0.7494 0.5301 0.8235 0.016 Uiso calc R 1 . .
    C C19 1.0704(5) 0.8335(5) 0.8036(3) 0.0271(9) Uani d . 1 . .
    H H19A 1.0933 0.8107 0.8743 0.041 Uiso calc R 1 . .
    H H19B 0.9936 0.8967 0.8004 0.041 Uiso calc R 1 . .
    H H19C 1.1789 0.8984 0.7867 0.041 Uiso calc R 1 . .
loop_
    _atom_site_aniso_label
    _atom_site_aniso_U_11
    _atom_site_aniso_U_22
    _atom_site_aniso_U_33
    _atom_site_aniso_U_12
    _atom_site_aniso_U_13
    _atom_site_aniso_U_23
    Zn1 0.0117(2) 0.0145(2) 0.0111(2) 0.00508(15) 0.00377(15) 0.00635(15)
    Br1 0.0208(2) 0.01368(17) 0.01481(19) 0.00510(14) 0.00314(14) 0.00568(13)
    O1 0.0162(12) 0.0189(12) 0.0138(12) 0.0078(10) 0.0056(10) 0.0078(10)
    O2 0.0105(11) 0.0194(12) 0.0163(13) 0.0080(10) 0.0012(9) 0.0076(10)
    O3 0.0130(12) 0.0228(13) 0.0256(15) 0.0072(11) -0.0002(11) 0.0035(11)
    N1 0.0106(13) 0.0158(14) 0.0101(14) 0.0054(11) 0.0026(11) 0.0030(11)
    N2 0.0159(14) 0.0129(13) 0.0080(13) 0.0037(11) 0.0045(11) 0.0049(11)
    C1 0.0104(15) 0.0115(15) 0.0109(16) 0.0041(12) 0.0033(12) -0.0001(12)
    C2 0.0159(17) 0.0138(15) 0.0117(16) 0.0083(13) 0.0044(13) 0.0042(13)
    C3 0.0115(16) 0.0187(17) 0.0171(18) 0.0080(13) 0.0034(13) 0.0043(14)
    C4 0.0172(18) 0.0193(17) 0.0155(18) 0.0026(14) 0.0076(14) 0.0052(14)
    C5 0.0169(17) 0.0161(16) 0.0107(16) 0.0044(14) 0.0015(13) 0.0030(13)
    C6 0.0185(17) 0.0126(15) 0.0114(16) 0.0046(13) 0.0061(14) 0.0027(13)
    C7 0.0180(17) 0.0180(17) 0.0099(16) 0.0072(14) -0.0003(13) 0.0043(13)
    C8 0.0159(17) 0.0236(18) 0.0126(17) 0.0076(14) 0.0010(14) 0.0061(14)
    C9 0.0120(16) 0.0209(17) 0.0161(18) 0.0077(14) 0.0045(14) 0.0045(14)
    C10 0.0124(15) 0.0120(15) 0.0089(15) 0.0056(12) 0.0025(12) 0.0011(12)
    C11 0.0145(16) 0.0158(16) 0.0118(16) 0.0062(13) 0.0025(13) 0.0034(13)
    C12 0.0108(16) 0.0208(17) 0.0123(17) 0.0054(13) 0.0003(13) 0.0038(13)
    C13 0.0146(17) 0.0199(17) 0.0152(18) 0.0041(14) 0.0063(14) 0.0062(14)
    C14 0.0206(18) 0.0153(16) 0.0152(18) 0.0056(14) 0.0069(14) 0.0066(14)
    C15 0.0151(16) 0.0123(15) 0.0082(16) 0.0029(13) 0.0004(13) -0.0002(12)
    C16 0.0197(18) 0.0145(16) 0.0127(17) 0.0105(14) 0.0021(14) 0.0048(13)
    C17 0.0143(17) 0.0208(17) 0.0127(17) 0.0093(14) 0.0009(13) 0.0043(14)
    C18 0.0121(16) 0.0171(16) 0.0143(17) 0.0081(13) 0.0049(13) 0.0045(13)
    C19 0.0193(19) 0.027(2) 0.029(2) 0.0051(16) 0.0007(17) -0.0014(17)
loop_
    _geom_bond_atom_site_label_1
    _geom_bond_atom_site_label_2
    _geom_bond_site_symmetry_2
    _geom_bond_distance
    _geom_bond_publ_flag
    Zn1 O2 . 2.030(2) ?
    Zn1 N2 . 2.040(3) ?
    Zn1 N1 . 2.050(3) ?
    Zn1 O1 . 2.340(2) ?
    Zn1 Br1 . 2.3911(5) ?
    O1 C2 . 1.362(4) ?
    O2 C11 . 1.328(4) ?
    O2 H2 . 0.8400 ?
    O3 C19 . 1.430(5) ?
    O3 H3 . 0.8400 ?
    N1 C9 . 1.319(4) ?
    N1 C1 . 1.372(4) ?
    N2 C18 . 1.322(4) ?
    N2 C10 . 1.361(4) ?
    C1 C2 . 1.414(5) ?
    C1 C6 . 1.418(5) ?
    C2 C3 . 1.368(5) ?
    C3 C4 . 1.422(5) ?
    C3 H3A . 0.9500 ?
    C4 C5 . 1.376(5) ?
    C4 H4 . 0.9500 ?
    C5 C6 . 1.416(5) ?
    C5 H5 . 0.9500 ?
    C6 C7 . 1.412(5) ?
    C7 C8 . 1.372(5) ?
    C7 H7 . 0.9500 ?
    C8 C9 . 1.411(5) ?
    C8 H8 . 0.9500 ?
    C9 H9 . 0.9500 ?
    C10 C15 . 1.409(5) ?
    C10 C11 . 1.445(5) ?
    C11 C12 . 1.383(5) ?
    C12 C13 . 1.404(5) ?
    C12 H12 . 0.9500 ?
    C13 C14 . 1.378(5) ?
    C13 H13 . 0.9500 ?
    C14 C15 . 1.410(5) ?
    C14 H14 . 0.9500 ?
    C15 C16 . 1.417(5) ?
    C16 C17 . 1.364(5) ?
    C16 H16 . 0.9500 ?
    C17 C18 . 1.406(5) ?
    C17 H17 . 0.9500 ?
    C18 H18 . 0.9500 ?
    C19 H19A . 0.9800 ?
    C19 H19B . 0.9800 ?
    C19 H19C . 0.9800 ?
loop_
    _geom_angle_atom_site_label_1
    _geom_angle_atom_site_label_2
    _geom_angle_atom_site_label_3
    _geom_angle_site_symmetry_1
    _geom_angle_site_symmetry_3
    _geom_angle
    _geom_angle_publ_flag
    O2 Zn1 N2 . . 82.51(11) ?
    O2 Zn1 N1 . . 95.88(11) ?
    N2 Zn1 N1 . . 143.75(11) ?
    O2 Zn1 O1 . . 150.98(10) ?
    N2 Zn1 O1 . . 90.06(10) ?
    N1 Zn1 O1 . . 73.91(10) ?
    O2 Zn1 Br1 . . 112.41(7) ?
    N2 Zn1 Br1 . . 109.66(8) ?
    N1 Zn1 Br1 . . 104.40(8) ?
    O1 Zn1 Br1 . . 96.52(6) ?
    C2 O1 Zn1 . . 108.4(2) ?
    C11 O2 Zn1 . . 111.3(2) ?
    C11 O2 H2 . . 124.4 ?
    Zn1 O2 H2 . . 124.4 ?
    C19 O3 H3 . . 109.5 ?
    C9 N1 C1 . . 118.4(3) ?
    C9 N1 Zn1 . . 122.8(2) ?
    C1 N1 Zn1 . . 117.2(2) ?
    C18 N2 C10 . . 119.0(3) ?
    C18 N2 Zn1 . . 129.8(2) ?
    C10 N2 Zn1 . . 110.8(2) ?
    N1 C1 C2 . . 117.6(3) ?
    N1 C1 C6 . . 122.0(3) ?
    C2 C1 C6 . . 120.3(3) ?
    O1 C2 C3 . . 124.0(3) ?
    O1 C2 C1 . . 116.0(3) ?
    C3 C2 C1 . . 119.9(3) ?
    C2 C3 C4 . . 119.9(3) ?
    C2 C3 H3A . . 120.0 ?
    C4 C3 H3A . . 120.0 ?
    C5 C4 C3 . . 121.2(3) ?
    C5 C4 H4 . . 119.4 ?
    C3 C4 H4 . . 119.4 ?
    C4 C5 C6 . . 119.7(3) ?
    C4 C5 H5 . . 120.2 ?
    C6 C5 H5 . . 120.2 ?
    C7 C6 C5 . . 123.5(3) ?
    C7 C6 C1 . . 117.5(3) ?
    C5 C6 C1 . . 118.9(3) ?
    C8 C7 C6 . . 119.8(3) ?
    C8 C7 H7 . . 120.1 ?
    C6 C7 H7 . . 120.1 ?
    C7 C8 C9 . . 118.8(3) ?
    C7 C8 H8 . . 120.6 ?
    C9 C8 H8 . . 120.6 ?
    N1 C9 C8 . . 123.4(3) ?
    N1 C9 H9 . . 118.3 ?
    C8 C9 H9 . . 118.3 ?
    N2 C10 C15 . . 122.9(3) ?
    N2 C10 C11 . . 116.5(3) ?
    C15 C10 C11 . . 120.7(3) ?
    O2 C11 C12 . . 124.4(3) ?
    O2 C11 C10 . . 118.4(3) ?
    C12 C11 C10 . . 117.2(3) ?
    C11 C12 C13 . . 121.4(3) ?
    C11 C12 H12 . . 119.3 ?
    C13 C12 H12 . . 119.3 ?
    C14 C13 C12 . . 121.9(3) ?
    C14 C13 H13 . . 119.0 ?
    C12 C13 H13 . . 119.0 ?
    C13 C14 C15 . . 118.6(3) ?
    C13 C14 H14 . . 120.7 ?
    C15 C14 H14 . . 120.7 ?
    C10 C15 C14 . . 120.1(3) ?
    C10 C15 C16 . . 116.4(3) ?
    C14 C15 C16 . . 123.5(3) ?
    C17 C16 C15 . . 120.2(3) ?
    C17 C16 H16 . . 119.9 ?
    C15 C16 H16 . . 119.9 ?
    C16 C17 C18 . . 119.3(3) ?
    C16 C17 H17 . . 120.4 ?
    C18 C17 H17 . . 120.4 ?
    N2 C18 C17 . . 122.2(3) ?
    N2 C18 H18 . . 118.9 ?
    C17 C18 H18 . . 118.9 ?
    O3 C19 H19A . . 109.5 ?
    O3 C19 H19B . . 109.5 ?
    H19A C19 H19B . . 109.5 ?
    O3 C19 H19C . . 109.5 ?
    H19A C19 H19C . . 109.5 ?
    H19B C19 H19C . . 109.5 ?
loop_
    _geom_torsion_atom_site_label_1
    _geom_torsion_atom_site_label_2
    _geom_torsion_atom_site_label_3
    _geom_torsion_atom_site_label_4
    _geom_torsion_site_symmetry_1
    _geom_torsion_site_symmetry_2
    _geom_torsion_site_symmetry_3
    _geom_torsion_site_symmetry_4
    _geom_torsion
    _geom_torsion_publ_flag
    O2 Zn1 O1 C2 . . . . 94.6(3) ?
    N2 Zn1 O1 C2 . . . . 169.1(2) ?
    N1 Zn1 O1 C2 . . . . 22.0(2) ?
    Br1 Zn1 O1 C2 . . . . -81.1(2) ?
    N2 Zn1 O2 C11 . . . . 6.3(2) ?
    N1 Zn1 O2 C11 . . . . 149.9(2) ?
    O1 Zn1 O2 C11 . . . . 82.7(3) ?
    Br1 Zn1 O2 C11 . . . . -101.9(2) ?
    O2 Zn1 N1 C9 . . . . 21.6(3) ?
    N2 Zn1 N1 C9 . . . . 106.9(3) ?
    O1 Zn1 N1 C9 . . . . 173.8(3) ?
    Br1 Zn1 N1 C9 . . . . -93.4(3) ?
    O2 Zn1 N1 C1 . . . . -173.6(2) ?
    N2 Zn1 N1 C1 . . . . -88.3(3) ?
    O1 Zn1 N1 C1 . . . . -21.3(2) ?
    Br1 Zn1 N1 C1 . . . . 71.4(2) ?
    O2 Zn1 N2 C18 . . . . -178.6(3) ?
    N1 Zn1 N2 C18 . . . . 91.6(3) ?
    O1 Zn1 N2 C18 . . . . 29.5(3) ?
    Br1 Zn1 N2 C18 . . . . -67.5(3) ?
    O2 Zn1 N2 C10 . . . . -6.2(2) ?
    N1 Zn1 N2 C10 . . . . -96.0(3) ?
    O1 Zn1 N2 C10 . . . . -158.1(2) ?
    Br1 Zn1 N2 C10 . . . . 104.9(2) ?
    C9 N1 C1 C2 . . . . -176.1(3) ?
    Zn1 N1 C1 C2 . . . . 18.4(4) ?
    C9 N1 C1 C6 . . . . 4.7(5) ?
    Zn1 N1 C1 C6 . . . . -160.8(3) ?
    Zn1 O1 C2 C3 . . . . 161.4(3) ?
    Zn1 O1 C2 C1 . . . . -20.0(3) ?
    N1 C1 C2 O1 . . . . 3.7(4) ?
    C6 C1 C2 O1 . . . . -177.1(3) ?
    N1 C1 C2 C3 . . . . -177.7(3) ?
    C6 C1 C2 C3 . . . . 1.6(5) ?
    O1 C2 C3 C4 . . . . 177.1(3) ?
    C1 C2 C3 C4 . . . . -1.4(5) ?
    C2 C3 C4 C5 . . . . 1.0(6) ?
    C3 C4 C5 C6 . . . . -0.8(5) ?
    C4 C5 C6 C7 . . . . -177.0(3) ?
    C4 C5 C6 C1 . . . . 0.9(5) ?
    N1 C1 C6 C7 . . . . -4.1(5) ?
    C2 C1 C6 C7 . . . . 176.7(3) ?
    N1 C1 C6 C5 . . . . 177.9(3) ?
    C2 C1 C6 C5 . . . . -1.3(5) ?
    C5 C6 C7 C8 . . . . 178.5(3) ?
    C1 C6 C7 C8 . . . . 0.6(5) ?
    C6 C7 C8 C9 . . . . 2.0(5) ?
    C1 N1 C9 C8 . . . . -1.9(5) ?
    Zn1 N1 C9 C8 . . . . 162.7(3) ?
    C7 C8 C9 N1 . . . . -1.4(6) ?
    C18 N2 C10 C15 . . . . -1.2(5) ?
    Zn1 N2 C10 C15 . . . . -174.5(3) ?
    C18 N2 C10 C11 . . . . 178.6(3) ?
    Zn1 N2 C10 C11 . . . . 5.2(4) ?
    Zn1 O2 C11 C12 . . . . 175.2(3) ?
    Zn1 O2 C11 C10 . . . . -5.4(4) ?
    N2 C10 C11 O2 . . . . 0.1(5) ?
    C15 C10 C11 O2 . . . . 179.8(3) ?
    N2 C10 C11 C12 . . . . 179.6(3) ?
    C15 C10 C11 C12 . . . . -0.7(5) ?
    O2 C11 C12 C13 . . . . -179.9(3) ?
    C10 C11 C12 C13 . . . . 0.7(5) ?
    C11 C12 C13 C14 . . . . -0.2(6) ?
    C12 C13 C14 C15 . . . . -0.3(5) ?
    N2 C10 C15 C14 . . . . 179.9(3) ?
    C11 C10 C15 C14 . . . . 0.2(5) ?
    N2 C10 C15 C16 . . . . 0.5(5) ?
    C11 C10 C15 C16 . . . . -179.2(3) ?
    C13 C14 C15 C10 . . . . 0.3(5) ?
    C13 C14 C15 C16 . . . . 179.7(3) ?
    C10 C15 C16 C17 . . . . 1.0(5) ?
    C14 C15 C16 C17 . . . . -178.5(3) ?
    C15 C16 C17 C18 . . . . -1.7(5) ?
    C10 N2 C18 C17 . . . . 0.4(5) ?
    Zn1 N2 C18 C17 . . . . 172.3(3) ?
    C16 C17 C18 N2 . . . . 1.0(5) ?
loop_
    _geom_hbond_atom_site_label_D
    _geom_hbond_atom_site_label_H
    _geom_hbond_atom_site_label_A
    _geom_hbond_site_symmetry_A
    _geom_hbond_distance_DH
    _geom_hbond_distance_HA
    _geom_hbond_distance_DA
    _geom_hbond_angle_DHA
    _geom_hbond_publ_flag
    O2 H2 O3 1_455 0.84 1.90 2.585(4) 137 yes
    O3 H3 O1 . 0.84 1.71 2.551(4) 178 yes
