# Supplementary material for: Bromido(quinolin-8-ol-κ2 N,O)(quinolin-8-olato-κ2 N,O)zinc(II) methanol monosolvate
Source: Acta Crystallogr Sect E Struct Rep Online. 2010 Sep 18;66(Pt 10):m1278. doi: 10.1107/S160053681003672X (PMC2983236; doi:10.1107/S160053681003672X)
Supplement: Supplementary file 2 [file e-66-m1278-Isup2.hkl]

# 
# h,k,l, Fc-squared, Fo-squared, sigma(Fo-squared) and status flag 
# 
data_I
_shelx_title '  P-1' 
_shelx_refln_list_code          4 
_shelx_F_calc_maximum      225.42 
_exptl_crystal_F_000       468.00 
_reflns_d_resolution_high  0.7697 
 
loop_ 
 _symmetry_equiv_pos_as_xyz 
 'x, y, z' 
 '-x, -y, -z' 
 
_cell_length_a     8.4485 
_cell_length_b     8.6968 
_cell_length_c    13.1868 
_cell_angle_alpha  97.241 
_cell_angle_beta   99.209 
_cell_angle_gamma 109.470 
 
_shelx_F_squared_multiplier     1.000 
 
loop_ 
 _refln_index_h 
 _refln_index_k 
 _refln_index_l 
 _refln_F_squared_calc 
 _refln_F_squared_meas 
 _refln_F_squared_sigma 
 _refln_observed_status 
   1   0   0    19280.07    19717.40   1338.67 o 
   2   0   0     3767.50     3748.58     75.39 o 
   3   0   0      500.53      460.62     12.10 o 
   4   0   0      111.14      181.19      9.32 o 
   5   0   0     1343.83     1434.81     33.27 o 
   6   0   0       69.45       58.70     10.02 o 
   7   0   0       54.88       65.51     11.49 o 
   8   0   0     1162.31     1241.35     66.82 o 
   9   0   0      516.95      557.46     38.47 o 
  10   0   0       11.38       16.91     15.79 o 
 -10   1   0      442.30      526.27     30.27 o 
  -9   1   0      943.10      982.25     42.59 o 
  -8   1   0      282.65      308.46     20.40 o 
  -7   1   0      220.25      239.28     17.07 o 
  -6   1   0       37.97       48.64      9.35 o 
  -5   1   0       21.93       29.18      7.12 o 
  -4   1   0      174.91      213.20     11.23 o 
  -3   1   0       12.94        3.82      2.02 o 
  -2   1   0      286.48      288.71      9.91 o 
  -1   1   0     1095.91     1213.41     30.14 o 
   0   1   0     2905.32     3010.08     75.42 o 
   1   1   0      424.19      528.52     12.36 o 
   2   1   0       64.80       90.60      7.86 o 
   3   1   0      171.39      180.53      7.59 o 
   4   1   0     2751.59     2748.07     58.47 o 
   5   1   0     2139.53     2171.50     48.39 o 
   6   1   0     4066.44     4167.17    108.80 o 
   7   1   0     1336.25     1430.46     61.35 o 
   8   1   0      676.83      643.59     85.36 o 
   9   1   0       24.32       20.35     14.84 o 
 -10   2   0      206.23      208.91     21.09 o 
  -9   2   0       14.78       36.06     12.90 o 
  -8   2   0       21.83       27.91     10.73 o 
  -7   2   0      596.62      638.69     36.19 o 
  -6   2   0     2642.38     2687.66     72.86 o 
  -5   2   0     5999.95     5980.82    154.21 o 
  -4   2   0    17059.90    17133.67    721.07 o 
  -3   2   0     3642.61     3740.08    256.42 o 
  -2   2   0     5882.65     5685.78    284.74 o 
  -1   2   0     1044.64     1043.38     27.02 o 
   0   2   0     3681.77     4146.33    104.80 o 
   1   2   0     5163.47     5515.57    110.54 o 
   2   2   0     2655.20     2626.63     67.01 o 
   3   2   0     3779.30     3782.80     78.55 o 
   4   2   0     4564.14     4509.12     93.80 o 
   5   2   0      546.99      590.16     18.68 o 
   6   2   0        9.94        7.07      9.47 o 
   7   2   0      135.41      140.54     22.56 o 
   8   2   0       36.00       30.19     13.32 o 
   9   2   0       30.76       53.50     20.70 o 
 -10   3   0        6.25        6.30     13.16 o 
  -9   3   0       21.76       36.64     28.24 o 
  -8   3   0      173.12      158.26     15.65 o 
  -7   3   0       57.94       77.68     12.21 o 
  -6   3   0        9.78       27.52      7.55 o 
  -5   3   0       42.35       55.21      7.31 o 
  -4   3   0      452.97      548.28     16.35 o 
  -3   3   0     2446.09     2561.54     66.42 o 
  -2   3   0       42.94       42.78      5.91 o 
  -1   3   0      960.98      893.58     20.59 o 
   0   3   0     2648.18     2911.00     76.14 o 
   1   3   0     3763.13     3762.85     77.54 o 
   2   3   0     5975.69     6010.17    148.33 o 
   3   3   0      415.57      424.67     14.67 o 
   4   3   0      827.90      811.90     23.04 o 
   5   3   0        8.83        7.71      7.21 o 
   6   3   0      217.44      252.96     19.04 o 
   7   3   0     1694.96     1638.97     53.11 o 
   8   3   0      788.13      847.56     36.81 o 
 -10   4   0     1812.17     1914.06     61.83 o 
  -9   4   0     1887.82     1984.08    137.17 o 
  -8   4   0     2151.65      953.70     48.21 o 
  -7   4   0     1806.63      879.71     43.68 o 
  -6   4   0      697.32      758.46     28.09 o 
  -5   4   0      161.25      190.90      9.52 o 
  -4   4   0      871.88     1040.49     25.39 o 
  -3   4   0      944.60      847.56     20.69 o 
  -2   4   0     4217.46     4384.98     89.54 o 
  -1   4   0     2558.93     2296.41     71.52 o 
   0   4   0     2114.46     2200.91     66.59 o 
   1   4   0      621.17      638.51     17.92 o 
   2   4   0       47.18       79.86     15.50 o 
   3   4   0     1295.09     1340.10     33.93 o 
   4   4   0        4.99       -0.35      6.88 o 
   5   4   0      168.60      191.81     15.38 o 
   6   4   0      355.07      358.16     59.28 o 
   7   4   0       89.17      109.74     16.54 o 
   8   4   0       23.52       21.24     15.54 o 
 -10   5   0       42.42       -4.70      5.29 o 
  -9   5   0       12.66       28.37     12.36 o 
  -8   5   0       38.66       38.21     12.09 o 
  -7   5   0       60.52       85.48     12.78 o 
  -6   5   0      204.11      223.21     11.49 o 
  -5   5   0      706.97      663.96     19.51 o 
  -4   5   0     2705.99     2791.95     64.60 o 
  -3   5   0     3609.26     3724.94     77.71 o 
  -2   5   0     4580.47     4536.96    113.65 o 
  -1   5   0     2607.47     2777.06     59.84 o 
   0   5   0     1347.14     1337.73     59.16 o 
   1   5   0       44.47       68.07      7.32 o 
   2   5   0      334.71      330.01     34.23 o 
   3   5   0     2614.63     2574.95     58.63 o 
   4   5   0     2122.46     2108.66     50.46 o 
   5   5   0     2622.21     2552.99     60.38 o 
   6   5   0     1037.28     1026.00     39.24 o 
   7   5   0      253.04      270.82     23.99 o 
 -10   6   0      167.37      180.34     29.52 o 
  -9   6   0      108.26      114.94     26.67 o 
  -8   6   0      701.52      677.15     30.31 o 
  -7   6   0     1305.10     1322.65     57.63 o 
  -6   6   0     2533.35     2526.23     57.47 o 
  -5   6   0     1265.75     1201.62     37.34 o 
  -4   6   0      813.56      772.18     21.43 o 
  -3   6   0      189.89      199.82     12.36 o 
  -2   6   0      537.27      557.07     17.87 o 
  -1   6   0      212.60      207.67     11.17 o 
   0   6   0       27.81       15.52      4.98 o 
   1   6   0      104.01      103.30     11.95 o 
   2   6   0      191.91      183.96     12.56 o 
   3   6   0       63.32       72.52     10.73 o 
   4   6   0      312.48      320.91     23.72 o 
   5   6   0      141.38      122.93     15.88 o 
   6   6   0        1.89        1.21     14.73 o 
 -10   7   0      138.96      145.99     28.22 o 
  -9   7   0      251.07      255.89     30.07 o 
  -8   7   0     1521.09     1471.09     50.42 o 
  -7   7   0      918.75      838.27     34.58 o 
  -6   7   0      603.03      598.25     20.63 o 
  -5   7   0      371.26      330.26     14.88 o 
  -4   7   0       51.18       53.99      9.50 o 
  -3   7   0       26.04       35.79      7.51 o 
  -2   7   0      893.93      883.88     25.43 o 
  -1   7   0     1474.19     1471.28     37.01 o 
   0   7   0     4044.20     4132.27    112.79 o 
   1   7   0     3826.15     3880.53    102.91 o 
   2   7   0     1862.08     1917.42     57.90 o 
   3   7   0      469.68      503.39     21.25 o 
   4   7   0       29.25       12.97     11.26 o 
   5   7   0       32.47       38.52     13.21 o 
  -9   8   0     1033.75      961.44     55.81 o 
  -8   8   0     1211.97     1274.95     63.94 o 
  -7   8   0        1.59        3.41     12.20 o 
  -6   8   0      118.90      111.44     18.25 o 
  -5   8   0     1048.31     1114.13     37.16 o 
  -4   8   0       70.16       79.05     10.00 o 
  -3   8   0      159.48      151.67     14.58 o 
  -2   8   0      263.83      266.95     15.01 o 
  -1   8   0       86.26       77.66     10.45 o 
   0   8   0      108.85      115.04     23.44 o 
   1   8   0       23.71       33.27     10.62 o 
   2   8   0      117.23      118.96     16.60 o 
   3   8   0        2.69        4.90     11.68 o 
   4   8   0      111.93      119.41     16.05 o 
  -9   9   0       86.33       91.90     25.09 o 
  -8   9   0        6.71       21.29     19.57 o 
  -7   9   0       81.92       67.18     16.39 o 
  -5   9   0      525.48      591.80     22.83 o 
  -4   9   0     2839.63     2893.87     67.51 o 
  -3   9   0     1300.17     1391.60     37.97 o 
  -2   9   0      661.92      709.48     36.51 o 
  -1   9   0       69.45       77.64     14.24 o 
   0   9   0        4.04        2.54      6.54 o 
   1   9   0      919.44      969.43     31.95 o 
   2   9   0      845.00      797.29     52.60 o 
  -6  10   0      383.90      362.81     34.63 o 
  -5  10   0       17.80       37.60     19.93 o 
  -4  10   0       16.98        8.54     17.84 o 
  -3  10   0      120.40      123.67     22.55 o 
  -2  10   0      228.43      202.34     21.00 o 
  -1  10   0       36.21       28.99     15.95 o 
   0  10   0      174.62      108.16     24.73 o 
   1  10   0       50.74       36.03     27.86 o 
  -5  11   0       53.53       44.21     17.09 o 
  -4  11   0       63.04       65.84     32.12 o 
  -3  11   0      380.07      431.92     76.25 o 
  -2  11   0      512.42      540.18     31.59 o 
   2 -11   1       50.57       47.72     17.30 o 
   3 -11   1       29.63       24.48     16.32 o 
   4 -11   1        8.30        7.32     16.16 o 
   5 -11   1       49.44       61.66     17.91 o 
  -1 -10   1      191.80      201.23     21.16 o 
   0 -10   1      349.32      339.87     25.44 o 
   1 -10   1       66.32       64.70     15.29 o 
   2 -10   1       24.36       17.54     14.31 o 
   3 -10   1      266.99      293.31     22.60 o 
   4 -10   1     1498.79     1552.28     52.09 o 
   5 -10   1     1437.22     1516.49     89.01 o 
   6 -10   1     1337.13     1445.26     50.26 o 
   7 -10   1      557.86      682.83     55.12 o 
  -3  -9   1      306.82      332.08     25.53 o 
  -2  -9   1      159.31      136.65     18.01 o 
  -1  -9   1      184.83      209.01     20.21 o 
   0  -9   1      119.01       95.71     16.08 o 
   1  -9   1       25.13       30.40      8.84 o 
   2  -9   1        4.90        8.27      9.86 o 
   3  -9   1       70.31      119.42     22.11 o 
   4  -9   1       15.01       15.99      9.95 o 
   5  -9   1       14.59       12.30     10.49 o 
   6  -9   1       29.51       -1.01     17.75 o 
   7  -9   1       36.44       39.67     15.30 o 
   8  -9   1       91.30       82.90     17.49 o 
  -4  -8   1      248.78      232.17     18.26 o 
  -3  -8   1        6.83        6.06     10.84 o 
  -2  -8   1        3.27       11.03     10.22 o 
  -1  -8   1     1404.12     1462.43     39.22 o 
   0  -8   1     2378.42     2431.43     57.47 o 
   1  -8   1     2202.38     2444.07     72.82 o 
   2  -8   1     1310.47     1306.07     41.91 o 
   3  -8   1     1716.64     1695.05     51.22 o 
   4  -8   1      233.63      253.53     17.93 o 
   5  -8   1      699.78      696.64     28.48 o 
   6  -8   1      246.51      253.12     25.41 o 
   7  -8   1      708.07      735.30     33.36 o 
   8  -8   1     1092.31     1150.29     45.00 o 
   9  -8   1      758.75      775.99     49.18 o 
  -5  -7   1       57.98       58.61     13.52 o 
  -4  -7   1       48.28       59.95     11.80 o 
  -3  -7   1       14.44       29.52     10.10 o 
  -2  -7   1      271.68      280.94     18.74 o 
  -1  -7   1       33.53       36.26      8.91 o 
   0  -7   1        6.45        8.77      7.64 o 
   1  -7   1      997.85     1020.37     50.89 o 
   2  -7   1      696.25      716.46     32.25 o 
   3  -7   1       10.47       11.37      6.81 o 
   4  -7   1      189.45      198.75     11.75 o 
   5  -7   1      736.40      769.21     28.54 o 
   6  -7   1     1274.90     1355.83     44.77 o 
   7  -7   1     1140.31     1166.49     42.44 o 
   8  -7   1      853.05      807.07     35.76 o 
   9  -7   1      316.19      361.09     26.74 o 
  10  -7   1      222.10      205.58     31.33 o 
  -6  -6   1      378.47      334.15     24.20 o 
  -5  -6   1     2081.80     2030.02     51.33 o 
  -4  -6   1     1849.60     1719.74     43.93 o 
  -3  -6   1     3914.24     3923.16     85.87 o 
  -2  -6   1     2952.84     3115.38     85.47 o 
  -1  -6   1     1841.52     1915.51     45.11 o 
   0  -6   1       11.85       25.44      8.21 o 
   1  -6   1       24.68       33.95      9.72 o 
   2  -6   1      737.99      699.88     47.00 o 
   3  -6   1     2240.33     2270.86     60.92 o 
   4  -6   1     2888.93     2913.61     80.35 o 
   5  -6   1     1342.53     1311.24     32.99 o 
   6  -6   1      376.73      444.27     23.09 o 
   7  -6   1      150.55      116.30     14.65 o 
   8  -6   1      127.22      126.52     16.35 o 
   9  -6   1       10.22       15.08     13.66 o 
  10  -6   1       15.62       12.58     15.40 o 
  -7  -5   1        2.00       10.97     14.22 o 
  -6  -5   1      253.81      229.55     19.86 o 
  -5  -5   1       46.33       39.05     18.41 o 
  -4  -5   1       10.57        6.70     10.23 o 
  -3  -5   1      147.93      132.97     10.75 o 
  -2  -5   1      150.48      173.11     10.74 o 
  -1  -5   1       25.34       28.86      6.46 o 
   0  -5   1      757.48      809.44     36.43 o 
   1  -5   1     3636.31     3834.88    101.04 o 
   2  -5   1     4562.74     4717.15    107.80 o 
   3  -5   1     3519.33     3470.68     72.43 o 
   4  -5   1     2294.09     2336.71     50.72 o 
   5  -5   1     2076.25     2173.73     61.10 o 
   6  -5   1      198.67      165.22     14.56 o 
   7  -5   1      130.19       95.07     14.81 o 
   8  -5   1      501.64      488.09     26.59 o 
   9  -5   1     1260.59     1292.99     46.77 o 
  10  -5   1     1164.98     1268.05     48.16 o 
  -8  -4   1      856.58      893.21     37.86 o 
  -7  -4   1     1786.83     1752.06     56.29 o 
  -6  -4   1     1338.60     1316.87     44.06 o 
  -5  -4   1      819.42      773.83     23.96 o 
  -4  -4   1       11.41       17.08      7.17 o 
  -3  -4   1       32.31       40.40      7.89 o 
  -2  -4   1     1428.06     1386.62     32.91 o 
  -1  -4   1     5245.92     5561.43    113.42 o 
   0  -4   1     7957.48     8564.04    171.78 o 
   1  -4   1     4353.46     4360.66    265.07 o 
   2  -4   1     2159.97     2091.62     44.56 o 
   3  -4   1        0.04        2.46      3.81 o 
   4  -4   1       20.40       35.82      4.83 o 
   5  -4   1      327.29      320.57     35.91 o 
   6  -4   1      158.97      184.01     14.58 o 
   7  -4   1       35.63       28.59     10.50 o 
   8  -4   1      572.56      453.14     24.34 o 
   9  -4   1       54.16       87.18     23.02 o 
  10  -4   1      128.20      123.55     17.35 o 
  -8  -3   1      173.07      133.49     19.13 o 
  -7  -3   1       52.55       66.90     13.71 o 
  -6  -3   1      132.26      142.46     17.60 o 
  -5  -3   1      144.87      148.50     10.72 o 
  -4  -3   1      962.42      880.98     23.86 o 
  -3  -3   1     3927.84     4131.99     86.16 o 
  -2  -3   1     6015.05     6106.11    123.71 o 
  -1  -3   1     1728.13     1867.36     48.55 o 
   0  -3   1     2743.25     2903.50     72.43 o 
   2  -3   1      176.79      147.55      7.54 o 
   3  -3   1     1397.97     1656.77     36.01 o 
   4  -3   1     4701.88     4479.85    188.90 o 
   5  -3   1     4505.62     4205.23    134.21 o 
   6  -3   1     5939.22     6033.54    228.46 o 
   8  -3   1      962.62      973.97     52.88 o 
   9  -3   1      384.25      360.69     38.43 o 
  10  -3   1       71.88      118.90     18.65 o 
  -9  -2   1       78.20       65.20     16.59 o 
  -8  -2   1        5.24       -4.25     12.22 o 
  -7  -2   1       35.22       28.16     11.22 o 
  -6  -2   1      178.67      186.66     14.84 o 
  -5  -2   1     2198.32     2246.87     53.45 o 
  -4  -2   1     3523.72     3547.16     74.78 o 
  -3  -2   1     3332.16     3498.75     72.83 o 
  -2  -2   1      817.41      770.74     23.19 o 
  -1  -2   1       60.01       63.65      4.90 o 
   0  -2   1     1796.83     2003.58     41.39 o 
   1  -2   1     1518.58      769.32     28.15 o 
   2  -2   1        3.76        6.57      3.95 o 
   3  -2   1     1927.50     2041.70     53.64 o 
   4  -2   1      113.64      120.95     18.88 o 
   5  -2   1       31.35       20.57     10.89 o 
   6  -2   1      585.40      559.34     23.54 o 
   7  -2   1      106.80       91.51     12.77 o 
   8  -2   1       12.02       -3.20     10.17 o 
   9  -2   1      567.50      560.84     28.77 o 
  10  -2   1      879.37     1042.21     81.80 o 
  -9  -1   1       65.67       70.03     15.59 o 
  -8  -1   1      516.21      558.83     26.62 o 
  -7  -1   1     4172.70     4109.42    108.69 o 
  -6  -1   1     4002.02     3951.95    102.89 o 
  -5  -1   1     2669.76     2874.07     61.90 o 
  -4  -1   1     1791.70     1649.74     36.90 o 
  -3  -1   1      236.87      220.71      8.34 o 
  -2  -1   1      958.11      935.46     21.01 o 
  -1  -1   1      908.46      964.03     33.81 o 
   0  -1   1     3563.30     3970.28     98.34 o 
   1  -1   1     5897.63     6222.23    123.21 o 
   2  -1   1    11946.97    11609.35    510.57 o 
   3  -1   1     4212.87     3833.12    133.25 o 
   4  -1   1     4913.26     5049.53    126.28 o 
   5  -1   1       57.28       37.13      7.88 o 
   6  -1   1      283.81      284.38     23.89 o 
   7  -1   1     1774.03     1821.95     54.92 o 
   8  -1   1      689.86      755.06     31.29 o 
   9  -1   1      982.60      973.12     39.00 o 
  10  -1   1       70.53       80.10     17.83 o 
 -10   0   1      307.21      379.52     41.05 o 
  -9   0   1      752.25      859.94     64.75 o 
  -8   0   1     1307.18     1354.37     44.65 o 
  -7   0   1      456.62      516.00     22.78 o 
  -6   0   1      255.34      280.04     15.97 o 
  -5   0   1      243.35      289.16     11.33 o 
  -4   0   1       25.95       13.44      3.92 o 
  -3   0   1      361.45      348.08     19.43 o 
  -2   0   1      260.39      265.73      7.70 o 
  -1   0   1       32.33       31.66      4.09 o 
   1   0   1      326.70      332.79      9.69 o 
   2   0   1     6386.58     6832.71    136.17 o 
   3   0   1      194.91      238.14      7.94 o 
   4   0   1     1015.31     1086.72     25.51 o 
   5   0   1     1002.69     1042.80     25.63 o 
   6   0   1      468.89      493.89     22.16 o 
   7   0   1      734.71      792.16     31.08 o 
   8   0   1     1429.74     1440.96     48.46 o 
   9   0   1      384.22      406.16     26.65 o 
 -10   1   1      478.12      525.86     28.74 o 
  -9   1   1      881.91      918.32     35.75 o 
  -8   1   1      231.50      263.15     18.47 o 
  -7   1   1      670.85      672.27     26.37 o 
  -6   1   1        6.34       20.18      9.53 o 
  -5   1   1     3914.90     3958.97     81.99 o 
  -4   1   1    11798.88    12405.73    465.55 o 
  -3   1   1     6599.43     6675.51    328.45 o 
  -2   1   1     9154.00     9554.41    295.36 o 
  -1   1   1     8242.08     8322.20    227.86 o 
   0   1   1     1601.33     1706.83     36.28 o 
   1   1   1      425.50      460.98     11.58 o 
   2   1   1       87.65       70.00      4.46 o 
   3   1   1     3373.75     3413.31     86.76 o 
   4   1   1     5034.49     4747.93     97.88 o 
   5   1   1     2712.72     2729.47     59.67 o 
   6   1   1        9.58       19.69      9.34 o 
   7   1   1       83.99       96.29     14.24 o 
   8   1   1        1.25       -2.01     12.03 o 
   9   1   1        0.58       17.78     15.13 o 
 -10   2   1       49.96       51.52     14.79 o 
  -9   2   1       87.19      102.89     15.04 o 
  -8   2   1      183.02      170.60     17.45 o 
  -7   2   1        4.19        8.69      8.53 o 
  -6   2   1      125.64      119.97     11.26 o 
  -5   2   1        3.75        5.96      3.57 o 
  -4   2   1      905.04     1083.94     25.45 o 
  -3   2   1      864.39      929.20     25.51 o 
  -2   2   1     3635.18     3754.07     91.61 o 
  -1   2   1     4105.42     3578.05    408.53 o 
   0   2   1     4436.32     4620.39    145.20 o 
   1   2   1     1866.74     1994.27     42.37 o 
   2   2   1     3084.58     2946.64     75.57 o 
   3   2   1     4650.80     4739.27    119.18 o 
   4   2   1     1752.64     1781.80     41.03 o 
   5   2   1     1056.52     1048.10     27.91 o 
   6   2   1     1986.15     1957.35     58.41 o 
   7   2   1       53.12       37.43     12.55 o 
   8   2   1      289.82      283.78     22.86 o 
   9   2   1      776.35      792.43     37.81 o 
 -10   3   1      127.64      151.63     21.83 o 
  -9   3   1     1381.14     1452.57     48.06 o 
  -8   3   1     2461.95     2599.61     73.07 o 
  -7   3   1     3000.07     2942.58     79.81 o 
  -6   3   1     3960.23     4046.30     84.60 o 
  -5   3   1     1098.70     1049.86     25.50 o 
  -4   3   1       50.41       82.80     14.34 o 
  -3   3   1      250.14       66.00      7.95 o 
  -2   3   1      541.34      630.58     15.45 o 
  -1   3   1     4581.05     4372.97     88.76 o 
   0   3   1     6232.83     6359.51    127.98 o 
   1   3   1     2197.66     2179.85     47.17 o 
   2   3   1     2164.75     2026.45     44.87 o 
   3   3   1      792.07      911.83     29.99 o 
   4   3   1        3.91        5.37      6.24 o 
   5   3   1      124.00      139.88     11.08 o 
   6   3   1      455.63      434.69     31.59 o 
   7   3   1      167.47      159.59     34.90 o 
   8   3   1        5.56       10.35     14.74 o 
 -10   4   1      372.08      352.52     35.67 o 
  -9   4   1        0.28       10.68     11.55 o 
  -8   4   1       25.36       33.60     10.61 o 
  -7   4   1      546.56      578.63     24.42 o 
  -6   4   1        2.59        3.59      4.19 o 
  -5   4   1        0.54        4.88      4.36 o 
  -4   4   1     1284.35     1267.66     29.87 o 
  -3   4   1     2350.71     2416.07     51.22 o 
  -2   4   1     3925.53     3822.21     95.23 o 
  -1   4   1     6970.21     7143.97    144.19 o 
   0   4   1     5315.50     5570.12    121.04 o 
   1   4   1     1195.64     1155.55     28.39 o 
   2   4   1       68.98       70.01     10.51 o 
   3   4   1     1267.98     1287.42     40.18 o 
   4   4   1     1418.79     1421.11     36.33 o 
   5   4   1     1623.09     1590.18     40.81 o 
   6   4   1      246.15      249.56     20.37 o 
   7   4   1      907.72      864.98     83.22 o 
 -10   5   1      273.83      341.03     35.50 o 
  -9   5   1      195.55      190.06     25.64 o 
  -8   5   1       47.61      105.15     20.06 o 
  -7   5   1      187.13      192.19     44.75 o 
  -6   5   1     1376.60     1408.87     49.31 o 
  -5   5   1     2822.28     2726.25     59.81 o 
  -4   5   1     3623.69     3763.73     78.67 o 
  -3   5   1     1795.85     1884.42     42.01 o 
  -2   5   1      827.21      788.42     20.90 o 
  -1   5   1        6.66       18.82      5.86 o 
   0   5   1      147.46      159.33      9.50 o 
   1   5   1      133.47      176.34     10.39 o 
   2   5   1      183.85      228.00     12.68 o 
   3   5   1      325.52      308.56     18.52 o 
   4   5   1        1.79        4.32      8.44 o 
   5   5   1        3.53        2.18      9.41 o 
   6   5   1       12.14       10.40     13.68 o 
   7   5   1       52.42       70.48     18.60 o 
 -10   6   1       24.87        2.03     13.70 o 
  -9   6   1       16.20       28.81     19.18 o 
  -8   6   1       13.27       59.68     12.76 o 
  -7   6   1      369.40      334.61     20.66 o 
  -6   6   1     1446.52     1459.23     36.77 o 
  -5   6   1     2488.74     2471.50     68.71 o 
  -4   6   1     2748.26     2837.23     61.78 o 
  -3   6   1      654.59      633.68     19.03 o 
  -2   6   1       23.99       75.25     51.48 o 
  -1   6   1     1714.08     1691.78     40.25 o 
   0   6   1     2834.76     3028.94     67.03 o 
   1   6   1     4118.46     3733.08    226.69 o 
   2   6   1     1881.37     1880.48     56.10 o 
   3   6   1     1792.17     1754.98     44.54 o 
   4   6   1      604.13      586.35     23.23 o 
   5   6   1       19.14       13.23     11.22 o 
   6   6   1       96.70       79.44     23.64 o 
 -10   7   1      626.61      706.80     48.55 o 
  -9   7   1      522.02      564.76     40.71 o 
  -8   7   1      478.56      487.83     37.08 o 
  -7   7   1      641.83      645.88     29.57 o 
  -6   7   1      235.12      268.74     14.85 o 
  -5   7   1        5.84        5.25      7.55 o 
  -4   7   1       29.67       25.28      9.32 o 
  -3   7   1      273.91      285.72     17.27 o 
  -2   7   1      308.25      345.74     16.23 o 
  -1   7   1      550.16      554.49     19.37 o 
   0   7   1      170.72      155.87     12.00 o 
   1   7   1        8.04        2.59      7.50 o 
   2   7   1      126.58      125.26     15.66 o 
   3   7   1       20.63       35.57     11.20 o 
   4   7   1        8.76        6.96     11.35 o 
   5   7   1      446.72      446.60     76.34 o 
  -9   8   1      372.30      375.96     36.86 o 
  -8   8   1      148.66      174.31     25.47 o 
  -7   8   1       65.26       72.14     19.58 o 
  -6   8   1      124.06      110.68     13.71 o 
  -5   8   1      864.32      876.05     38.05 o 
  -4   8   1     1876.63     1825.66     45.09 o 
  -3   8   1     3102.01     3060.68     72.79 o 
  -2   8   1     2017.04     1910.67     49.18 o 
  -1   8   1     1786.98     1864.70     46.39 o 
   0   8   1      769.73      746.14     25.00 o 
   1   8   1       31.19       22.70     12.44 o 
   2   8   1      260.81      236.43     22.44 o 
   3   8   1      572.98      604.53     25.88 o 
   4   8   1      504.62      499.59     25.45 o 
  -9   9   1        6.35        5.32     19.72 o 
  -8   9   1        1.92        3.53     19.36 o 
  -7   9   1       55.13       37.02     19.45 o 
  -6   9   1      185.60      184.82     33.49 o 
  -5   9   1       42.14       73.67     14.15 o 
  -4   9   1       68.91       87.79     11.80 o 
  -3   9   1       18.35       18.39      9.81 o 
  -2   9   1      526.02      547.46     22.50 o 
  -1   9   1       63.08       55.11     15.83 o 
   0   9   1       51.06       54.58     14.45 o 
   1   9   1      774.81      782.61     37.76 o 
   2   9   1      351.44      321.31     24.96 o 
  -7  10   1      956.90      981.25     62.72 o 
  -6  10   1     1379.68     1357.19     83.22 o 
  -5  10   1     1561.23     1634.67     45.12 o 
  -4  10   1      116.82      140.71     18.49 o 
  -3  10   1        0.42        0.60     10.71 o 
  -2  10   1       27.02       45.46     16.88 o 
  -1  10   1      339.48      381.97     30.46 o 
   0  10   1      997.09     1053.14     35.54 o 
  -4  11   1        4.02      -12.10     20.20 o 
  -3  11   1       66.90       67.73     23.75 o 
   2 -11   2       36.87       35.60     17.22 o 
   3 -11   2       14.51       10.95     15.93 o 
   4 -11   2      219.87      226.60     23.04 o 
   5 -11   2     1144.38     1202.87     46.03 o 
  -1 -10   2      362.62      371.31     27.12 o 
   0 -10   2       28.35       14.48     14.43 o 
   1 -10   2        3.22        4.01     13.60 o 
   2 -10   2      191.51      164.26     18.44 o 
   3 -10   2       46.57       29.25     14.12 o 
   4 -10   2       46.20       29.89     14.75 o 
   5 -10   2      747.18      859.15     45.82 o 
   6 -10   2      599.97      593.52     44.74 o 
   7 -10   2      163.05      149.91     31.51 o 
  -3  -9   2      430.51      445.96     38.26 o 
  -2  -9   2        6.71        0.17     13.47 o 
  -1  -9   2       29.08       31.88     13.77 o 
   0  -9   2      759.26      802.02     33.43 o 
   1  -9   2     1909.16     2116.66     63.83 o 
   2  -9   2     2284.99     2394.04    103.97 o 
   3  -9   2     1564.50     1590.42     50.44 o 
   4  -9   2     2318.05     2413.70    107.99 o 
   5  -9   2     2220.01     2171.65     64.54 o 
   6  -9   2      258.45      301.58     29.93 o 
   7  -9   2        6.45        5.84     21.44 o 
   8  -9   2      337.16      311.63     40.69 o 
  -4  -8   2       30.78       28.50     14.75 o 
  -3  -8   2       82.07       86.84     16.09 o 
  -2  -8   2       94.81       96.54     12.51 o 
  -1  -8   2      219.58      229.39     15.09 o 
   0  -8   2      122.16      121.20     11.80 o 
   1  -8   2      299.50      343.00     22.71 o 
   2  -8   2      483.25      506.11     25.09 o 
   3  -8   2      573.19      602.67     21.50 o 
   4  -8   2       86.75       90.22     10.47 o 
   5  -8   2      127.82      153.02     12.33 o 
   6  -8   2       35.70       70.72     14.07 o 
   7  -8   2     1312.38     1309.01     46.74 o 
   8  -8   2      867.91      858.14     60.89 o 
   9  -8   2      504.43      532.54     51.42 o 
  -5  -7   2      208.23      212.95     26.92 o 
  -4  -7   2     1124.76     1134.84     48.88 o 
  -3  -7   2     1684.36     1603.64     41.89 o 
  -2  -7   2     3755.95     3949.83    101.22 o 
  -1  -7   2     3668.02     3681.01     80.55 o 
   0  -7   2     1722.29     1831.90     43.96 o 
   1  -7   2      843.42      867.47     27.33 o 
   2  -7   2       74.50       64.60     12.04 o 
   3  -7   2      328.15      317.84     14.57 o 
   4  -7   2     1408.57     1416.00     35.32 o 
   5  -7   2      145.58      134.57     12.66 o 
   6  -7   2      506.70      609.17     27.74 o 
   7  -7   2      370.44      363.79     23.71 o 
   8  -7   2      455.16      450.80     27.60 o 
   9  -7   2        1.09       18.84     14.71 o 
  10  -7   2        6.95       14.44     16.31 o 
  -6  -6   2        2.00        4.83     12.88 o 
  -5  -6   2        8.43       16.55     10.32 o 
  -4  -6   2        4.98       -0.18      9.37 o 
  -3  -6   2      109.93      111.87     11.17 o 
  -2  -6   2       20.54       43.10      7.93 o 
  -1  -6   2      172.25      167.24     10.82 o 
   0  -6   2       81.30       85.52      8.30 o 
   1  -6   2      445.93      555.25     17.75 o 
   2  -6   2      522.61      471.04     21.11 o 
   3  -6   2     2140.93     2201.65     59.68 o 
   4  -6   2     3473.44     3462.05     82.33 o 
   5  -6   2     3650.07     3555.02     76.73 o 
   6  -6   2     2265.89     2312.18     81.68 o 
   7  -6   2      274.98      336.58     22.04 o 
   8  -6   2      767.65      663.89     31.06 o 
   9  -6   2      461.54      451.40     27.58 o 
  10  -6   2      438.73      495.44     31.65 o 
  -7  -5   2     1620.05     1520.06     68.74 o 
  -6  -5   2     1967.46     1954.62     59.50 o 
  -5  -5   2     1865.50     1868.16     46.42 o 
  -4  -5   2      790.17      772.91     28.65 o 
  -3  -5   2      241.31      228.89     17.01 o 
  -2  -5   2      382.45      410.92     18.46 o 
  -1  -5   2     2245.62     2439.93     53.66 o 
   0  -5   2     3025.80     2958.88     63.17 o 
   1  -5   2      413.82      412.73     13.84 o 
   2  -5   2     1760.95     1678.86     47.61 o 
   3  -5   2      691.32      706.63     19.20 o 
   4  -5   2      855.10      874.22     35.45 o 
   5  -5   2        1.68        2.90      5.62 o 
   6  -5   2      164.57      198.43     15.95 o 
   7  -5   2      382.71      331.74     20.43 o 
   8  -5   2      153.14      107.96     15.18 o 
   9  -5   2       10.20       11.33     13.08 o 
  10  -5   2      148.63      200.52     56.11 o 
  -8  -4   2       25.75       44.77     15.35 o 
  -7  -4   2       39.98       73.66     14.23 o 
  -6  -4   2       25.64       16.31     10.22 o 
  -5  -4   2      318.26      330.25     15.56 o 
  -4  -4   2       13.63       15.46     11.10 o 
  -3  -4   2     1000.48     1128.15     34.12 o 
  -2  -4   2     2958.72     2848.01    125.49 o 
  -1  -4   2     1515.23     1564.65     35.38 o 
   0  -4   2     3724.82     3883.89     80.04 o 
   1  -4   2     3480.99     3325.99     68.94 o 
   2  -4   2     1342.90     1341.43     66.57 o 
   3  -4   2      663.24      543.82     46.38 o 
   4  -4   2      233.02      217.76      9.41 o 
   5  -4   2     1355.88     1262.42     30.69 o 
   6  -4   2     3530.62     3591.49    139.38 o 
   7  -4   2     3083.91     2841.46     79.88 o 
   8  -4   2     2944.10     2928.91     83.85 o 
   9  -4   2      819.01      852.09     36.53 o 
  10  -4   2      187.06      213.10     41.82 o 
  -8  -3   2      450.37      466.19     25.54 o 
  -7  -3   2      168.53      166.73     16.28 o 
  -6  -3   2      631.08      627.06     21.33 o 
  -5  -3   2     1071.47     1042.77     27.84 o 
  -4  -3   2     2772.77     2890.43     62.75 o 
  -3  -3   2     2548.59     2526.19     54.58 o 
  -2  -3   2     2509.36     2458.65     52.38 o 
  -1  -3   2      339.11      341.73     10.62 o 
   0  -3   2        6.94       11.74      2.91 o 
   1  -3   2      418.46      492.07     21.34 o 
   2  -3   2       76.62       74.19      4.57 o 
   3  -3   2      787.16      843.11     20.29 o 
   4  -3   2       28.32       29.94      4.20 o 
   5  -3   2        0.27       -1.30      6.59 o 
   6  -3   2      489.85      484.05     58.69 o 
   7  -3   2       11.32       25.81     17.04 o 
   8  -3   2       18.64       30.13     10.67 o 
   9  -3   2        3.60        6.15      9.72 o 
  10  -3   2       65.26       84.93     17.61 o 
  -9  -2   2        6.35       14.37     14.09 o 
  -8  -2   2       66.09       68.68     14.40 o 
  -7  -2   2      958.73      933.00     33.58 o 
  -6  -2   2     1531.02     1550.84     38.23 o 
  -5  -2   2     1414.97     1490.04     35.62 o 
  -4  -2   2     3991.52     3991.01     83.26 o 
  -3  -2   2    13539.73    14531.04    288.22 o 
  -2  -2   2     1355.81     1469.04     32.07 o 
  -1  -2   2       94.56       89.97      6.06 o 
   0  -2   2     3030.60     3275.50     66.04 o 
   1  -2   2     4511.70     4601.75     91.78 o 
   2  -2   2    14197.77    14270.68    281.86 o 
   3  -2   2     1017.74      854.52     20.35 o 
   4  -2   2      922.36      727.26     24.44 o 
   5  -2   2     2259.44     2121.62     59.14 o 
   7  -2   2        7.32       14.36     23.91 o 
   8  -2   2      153.10      195.20     18.42 o 
   9  -2   2      738.00      837.82     36.25 o 
  10  -2   2      972.14     1067.22     43.55 o 
  -9  -1   2      255.84      314.01     22.85 o 
  -8  -1   2     1321.66     1250.99     42.42 o 
  -7  -1   2     1939.18     2089.50     60.21 o 
  -6  -1   2     1825.17     1909.06     44.35 o 
  -5  -1   2      188.29      215.64     16.95 o 
  -4  -1   2      784.08      921.68     22.65 o 
  -3  -1   2      920.13     1044.50     24.01 o 
  -2  -1   2     1279.71     1388.08     29.71 o 
  -1  -1   2      702.94      816.71     21.10 o 
   0  -1   2      162.95      180.06      6.75 o 
   1  -1   2        2.41       10.36      3.28 o 
   2  -1   2      758.67      818.62     22.25 o 
   3  -1   2     3682.68     3717.62    108.78 o 
   5  -1   2      127.41      140.00     12.20 o 
   6  -1   2      257.31      266.11     17.56 o 
   7  -1   2      761.57      747.73     30.53 o 
   8  -1   2     1318.31     1251.22     44.34 o 
   9  -1   2      856.65      790.04     35.12 o 
  10  -1   2      261.60      279.83     25.52 o 
 -10   0   2      416.71      474.33     28.63 o 
  -9   0   2      502.58      530.29     26.91 o 
  -8   0   2     1012.75     1044.44     55.25 o 
  -7   0   2     2395.26     2448.12     67.86 o 
  -6   0   2      245.39      235.17     11.73 o 
  -5   0   2        9.94       10.19      4.77 o 
  -4   0   2     5636.01     5898.40    119.37 o 
  -3   0   2     3206.65     3162.45     64.84 o 
  -2   0   2    21169.29    19761.18   1195.60 o 
  -1   0   2     2114.69     2063.33     50.22 o 
   0   0   2     5006.18     4923.22    145.51 o 
   1   0   2     1784.57     1878.13    112.50 o 
   2   0   2      299.55      329.98     11.29 o 
   3   0   2     1461.10     1683.38     36.73 o 
   4   0   2     3408.33     3301.95     69.24 o 
   5   0   2     2109.89     2020.95     57.38 o 
   6   0   2     1988.49     2002.70     58.75 o 
   7   0   2      522.35      491.08     24.56 o 
   8   0   2      262.86      287.17     31.70 o 
   9   0   2      330.61      368.27     34.37 o 
 -10   1   2      382.01      413.35     26.36 o 
  -9   1   2       22.21       31.66     12.39 o 
  -8   1   2       76.61       99.46     12.82 o 
  -7   1   2       72.03      142.86     32.47 o 
  -6   1   2      528.57      556.30     17.05 o 
  -5   1   2       31.47       34.46      5.20 o 
  -4   1   2      186.03      256.98      9.58 o 
  -3   1   2      274.29      325.27      9.75 o 
  -2   1   2       79.09       76.73      7.04 o 
  -1   1   2     1534.99     1670.26     40.94 o 
   0   1   2     4029.74     4136.55     83.31 o 
   1   1   2      333.73      394.69     13.75 o 
   2   1   2      490.20      411.86     11.92 o 
   3   1   2     1595.89     1511.52     34.19 o 
   4   1   2     4227.96     4006.81    103.28 o 
   5   1   2     1713.83     1763.29     41.10 o 
   6   1   2     1873.88     1995.16     59.20 o 
   7   1   2     1157.49     1168.79     42.11 o 
   8   1   2        0.89       11.77     13.31 o 
   9   1   2      326.89      339.83     38.89 o 
 -10   2   2       34.34       45.16     21.50 o 
  -9   2   2      378.50      404.08     23.22 o 
  -8   2   2      677.39      727.53     28.27 o 
  -7   2   2       29.87       38.32      8.97 o 
  -6   2   2     3723.46     3941.16     82.38 o 
  -5   2   2     5229.84     5349.72    109.11 o 
  -4   2   2     6454.75     6306.41    127.10 o 
  -3   2   2      614.44      757.86     18.23 o 
  -2   2   2     1425.07     1408.12     30.05 o 
  -1   2   2    27708.33    26095.44   2501.44 o 
   0   2   2    50816.06    44719.15    880.89 o 
   1   2   2     3415.59     3531.56     91.61 o 
   2   2   2     2229.42     2084.88     45.51 o 
   3   2   2     1843.54     1835.07     41.45 o 
   4   2   2     1110.04     1090.37     35.26 o 
   5   2   2       21.51       21.96      6.97 o 
   6   2   2      964.75     1032.83     37.51 o 
   7   2   2      251.92      244.57     24.02 o 
   8   2   2      104.39      114.26     24.37 o 
 -10   3   2       12.15       28.02     19.85 o 
  -9   3   2       70.58       86.76     13.68 o 
  -8   3   2       54.61       83.80     16.17 o 
  -7   3   2     1167.49     1199.10     37.87 o 
  -6   3   2       50.31       80.97      6.87 o 
  -5   3   2       21.31       20.30      4.71 o 
  -4   3   2      470.75      455.36     17.05 o 
  -3   3   2      132.53      143.53     14.50 o 
  -2   3   2     2787.33     2692.19     67.25 o 
  -1   3   2       19.55       51.03      5.59 o 
   0   3   2     2117.49     2037.15     64.75 o 
   1   3   2     3480.68     3380.50     89.60 o 
   2   3   2     5224.15     5351.33    110.35 o 
   3   3   2      188.79      196.02     10.76 o 
   4   3   2      107.44       84.82     11.79 o 
   5   3   2     1547.26     1491.52     38.24 o 
   6   3   2     2044.02     2110.30     64.35 o 
   7   3   2     1758.31     1785.54     58.92 o 
   8   3   2      951.22     1060.52     44.29 o 
 -10   4   2     1311.67     1383.61     70.20 o 
  -9   4   2     1157.19     1139.54     58.94 o 
  -8   4   2      878.38      900.82     32.66 o 
  -7   4   2      146.49      130.39     12.86 o 
  -6   4   2       14.84       33.78      9.85 o 
  -5   4   2     3360.23     3457.34     73.38 o 
  -4   4   2     4407.39     4486.43    187.07 o 
  -3   4   2     1854.99     1795.91     47.38 o 
  -2   4   2     3880.41     3810.65    171.12 o 
  -1   4   2     6076.84     6053.50    123.17 o 
   0   4   2     2454.02     2784.22     60.03 o 
   1   4   2      288.01      260.36     40.44 o 
   2   4   2      255.83      272.51     12.70 o 
   3   4   2      437.70      394.70     21.29 o 
   4   4   2      178.01      190.09     35.82 o 
   5   4   2       62.17       60.78     10.74 o 
   6   4   2      653.44      655.56     36.60 o 
   7   4   2       72.05       45.05     16.75 o 
 -10   5   2       30.73       16.36     19.27 o 
  -9   5   2       13.90        7.42     16.72 o 
  -8   5   2       95.55      135.35     21.44 o 
  -7   5   2      498.67      518.72     23.66 o 
  -6   5   2     1464.91     1599.15     46.80 o 
  -5   5   2     1193.76     1177.23     36.26 o 
  -4   5   2     4543.03     4694.65     97.04 o 
  -3   5   2     4865.35     4777.78    116.56 o 
  -2   5   2     1800.32     1775.87     40.64 o 
  -1   5   2        9.35        9.71      5.17 o 
   0   5   2       88.15       99.97      8.48 o 
   1   5   2     2334.98     2290.61     66.41 o 
   2   5   2     2474.07     2378.14     54.75 o 
   3   5   2     2368.40     2418.88     56.46 o 
   4   5   2     1806.11     1736.36     44.64 o 
   5   5   2     1247.77     1190.23     43.67 o 
   6   5   2       99.12      101.70     17.80 o 
 -10   6   2      326.85      336.41     36.94 o 
  -9   6   2      600.98      438.39     32.88 o 
  -7   6   2     1290.77     1308.96     43.36 o 
  -6   6   2     1345.92     1365.36     48.89 o 
  -5   6   2     1714.82     1742.86     56.28 o 
  -4   6   2     1637.84     1755.00     41.12 o 
  -3   6   2        2.72        8.47      7.16 o 
  -2   6   2       85.47      112.51      9.57 o 
  -1   6   2        5.69        7.17      7.01 o 
   0   6   2        7.70        8.21      7.12 o 
   1   6   2        5.62       13.46      7.23 o 
   2   6   2      943.96      968.39     28.81 o 
   3   6   2      204.93      187.68     31.83 o 
   4   6   2       44.69       45.14     11.22 o 
   5   6   2      235.97      222.29     21.67 o 
 -10   7   2      239.81      278.34     32.96 o 
  -9   7   2      324.34      361.16     35.50 o 
  -8   7   2      791.14      879.85     49.60 o 
  -7   7   2     1114.25     1026.65     52.70 o 
  -6   7   2      130.97      143.81     12.31 o 
  -5   7   2       20.47       18.78      7.58 o 
  -4   7   2      745.99      766.15     23.54 o 
  -3   7   2     2041.18     2072.17     48.89 o 
  -2   7   2     4279.46     4306.52     92.85 o 
  -1   7   2     3910.92     3989.98     86.97 o 
   0   7   2     2730.26     2688.43     62.04 o 
   1   7   2     1836.87     1765.44     44.79 o 
   2   7   2      171.28      172.85     14.18 o 
   3   7   2       59.98       51.63     12.53 o 
   4   7   2      250.63      251.11     18.80 o 
  -9   8   2        1.55        7.25     19.41 o 
  -8   8   2       16.92       16.82     18.49 o 
  -7   8   2       93.85      113.71     14.86 o 
  -6   8   2       16.15        5.12     10.28 o 
  -5   8   2       11.86        6.61      9.78 o 
  -4   8   2       71.09       71.79     10.22 o 
  -3   8   2       22.06       19.75      8.85 o 
  -2   8   2       17.85        2.33      8.46 o 
  -1   8   2       78.67       74.21     10.91 o 
   0   8   2        6.89        4.66     10.49 o 
   1   8   2       20.89       31.22     10.35 o 
   2   8   2        5.49        3.09     13.12 o 
   3   8   2      232.28      229.85     18.56 o 
  -9   9   2       10.80       -5.10     19.41 o 
  -8   9   2      587.18      566.17     42.47 o 
  -7   9   2      527.17      539.38     29.91 o 
  -6   9   2     1343.66     1383.05     49.01 o 
  -5   9   2      940.05      994.85     31.48 o 
  -4   9   2     1615.92     1741.90     55.66 o 
  -3   9   2      500.22      490.92     21.46 o 
  -2   9   2       43.91       41.72     11.12 o 
  -1   9   2       88.59      103.41     18.10 o 
   0   9   2      573.35      592.24     24.64 o 
   1   9   2      846.18      878.78     38.34 o 
   2   9   2      733.76      590.27     97.77 o 
  -7  10   2       24.83       28.66     15.69 o 
  -6  10   2      602.45      596.03     32.71 o 
  -5  10   2      462.51      439.34     29.03 o 
  -4  10   2        6.69       10.15     10.65 o 
  -3  10   2       59.29       56.80     12.75 o 
  -2  10   2      356.70      347.97     20.53 o 
  -1  10   2      365.31      379.77     23.52 o 
   0  10   2      530.12      602.12     43.26 o 
   2 -11   3       21.43       10.06     23.66 o 
   3 -11   3       24.33       10.61     15.77 o 
   4 -11   3       44.31       48.28     17.28 o 
   5 -11   3        0.53        0.19     15.65 o 
  -1 -10   3      112.00      114.22     18.69 o 
   0 -10   3        8.73       17.16     14.74 o 
   1 -10   3      244.26      277.41     34.11 o 
   2 -10   3     1291.65     1359.58     81.21 o 
   3 -10   3      878.80      520.52     33.30 o 
   4 -10   3     1838.32     1896.65     60.09 o 
   5 -10   3     2047.20     2022.41     63.18 o 
   7 -10   3        1.59       -8.88     22.73 o 
  -3  -9   3        6.09       -1.75      7.42 o 
  -2  -9   3      388.65      356.70     24.63 o 
  -1  -9   3      724.23      723.56     53.10 o 
   0  -9   3       68.11       56.73     14.28 o 
   1  -9   3        3.20      -10.42     11.07 o 
   2  -9   3       14.55       24.78     12.27 o 
   3  -9   3      423.19      408.39     36.40 o 
   4  -9   3       38.41       40.78     12.99 o 
   5  -9   3      110.67      115.41     15.74 o 
   6  -9   3      241.75      244.74     33.14 o 
   7  -9   3        0.88      -29.43     20.04 o 
   8  -9   3      475.71      512.24     51.26 o 
  -4  -8   3       24.69       33.86     15.59 o 
  -3  -8   3      420.60      348.58     58.74 o 
  -2  -8   3      249.41      263.33     20.65 o 
  -1  -8   3     1308.02     1336.25     44.52 o 
   0  -8   3     2739.65     2786.01     92.20 o 
   1  -8   3     2181.32     2216.58     64.06 o 
   2  -8   3     1476.92     1486.60     46.54 o 
   3  -8   3        6.39       -1.46      4.01 o 
   4  -8   3      106.18      112.12     13.14 o 
   5  -8   3     1068.52      998.63     67.51 o 
   6  -8   3      733.97      784.67     49.42 o 
   7  -8   3      740.69      771.84     52.75 o 
   8  -8   3      477.98      475.87     46.81 o 
   9  -8   3      117.86      139.89     34.33 o 
  -5  -7   3      220.66      197.36     16.64 o 
  -4  -7   3      222.93      241.26     16.36 o 
  -3  -7   3       50.21       56.26     10.92 o 
  -2  -7   3      904.42      990.33     28.94 o 
  -1  -7   3      664.50      697.92     25.13 o 
   0  -7   3       97.31      110.81     10.12 o 
   1  -7   3        9.33        6.73      6.92 o 
   2  -7   3      164.89      180.27     11.33 o 
   3  -7   3      377.82      430.36     20.62 o 
   4  -7   3      996.12      981.64     26.77 o 
   5  -7   3      829.38      859.07     35.41 o 
   6  -7   3     2229.79     2179.82     65.13 o 
   7  -7   3      897.52      960.79     37.77 o 
   8  -7   3      376.95      382.99     25.86 o 
   9  -7   3        6.54       -6.31     14.60 o 
  -6  -6   3      694.51      731.18     32.28 o 
  -5  -6   3     2691.41     2727.37     64.24 o 
  -4  -6   3     1612.90     1627.10     50.90 o 
  -3  -6   3     2297.75     2367.15     54.97 o 
  -2  -6   3     1087.88     1116.80     29.70 o 
  -1  -6   3        0.57        0.78      6.88 o 
   0  -6   3      884.73      913.36     24.68 o 
   1  -6   3      984.29     1067.42     34.79 o 
   2  -6   3     1138.31     1044.07     26.78 o 
   3  -6   3     2684.26     2491.03    139.91 o 
   4  -6   3      261.48      228.05     28.78 o 
   5  -6   3       48.43       59.85     14.20 o 
   6  -6   3      106.34      122.66     14.15 o 
   7  -6   3       17.73       30.49     11.98 o 
   8  -6   3       20.90       24.96     13.13 o 
   9  -6   3       45.67       27.63     17.74 o 
  10  -6   3      121.33      124.53     20.63 o 
  -7  -5   3        2.75       16.23     13.21 o 
  -6  -5   3        3.21        8.78     10.42 o 
  -5  -5   3        7.26       26.31     10.73 o 
  -4  -5   3        4.35       15.49      7.82 o 
  -3  -5   3      100.63      105.17      9.52 o 
  -2  -5   3       15.29       16.67      6.19 o 
  -1  -5   3      609.94      580.69     17.46 o 
   0  -5   3     2526.60     2586.92     55.70 o 
   1  -5   3     8482.30     8732.22    175.42 o 
   2  -5   3     6909.81     6927.89    139.86 o 
   3  -5   3     2035.71     1950.07     67.11 o 
   4  -5   3      437.17      411.23     14.35 o 
   5  -5   3        1.37       -8.14      5.42 o 
   6  -5   3      381.54      461.63     22.52 o 
   7  -5   3     1814.12     1738.78     55.16 o 
   8  -5   3     1481.00     1571.87     52.88 o 
   9  -5   3     1623.86     1588.69     54.75 o 
  10  -5   3      867.17      846.65     39.65 o 
  -8  -4   3      483.04      446.14     26.75 o 
  -7  -4   3      956.61      981.98     36.32 o 
  -6  -4   3        2.77      -14.04     10.55 o 
  -5  -4   3      184.18      174.49     11.96 o 
  -4  -4   3     1357.63     1367.49     34.28 o 
  -3  -4   3     2504.88     2709.10     59.13 o 
  -2  -4   3     4366.60     4698.54    116.81 o 
  -1  -4   3     3068.96     3128.66     65.61 o 
   0  -4   3     1306.02     1292.60     29.26 o 
   1  -4   3      786.04      820.55     22.86 o 
   2  -4   3      382.12      399.29     11.88 o 
   3  -4   3      286.94      304.74     10.46 o 
   4  -4   3      116.77      107.48      7.18 o 
   5  -4   3        3.56        5.56      5.11 o 
   6  -4   3      517.80      484.50     23.16 o 
   7  -4   3        8.16        1.16      9.61 o 
   8  -4   3      115.43      162.47     17.55 o 
   9  -4   3       19.65       33.51     15.39 o 
  10  -4   3        0.90        8.93     15.53 o 
  -8  -3   3        1.79        2.59     11.95 o 
  -7  -3   3        1.87        4.59     10.92 o 
  -6  -3   3       15.91       33.56      8.20 o 
  -5  -3   3      510.07      571.50     20.11 o 
  -4  -3   3     1839.03     1784.53     41.02 o 
  -3  -3   3     1706.01     1547.42     35.47 o 
  -2  -3   3     1185.65     1117.16     31.15 o 
  -1  -3   3     1854.64     1930.09     41.16 o 
   0  -3   3       21.32       37.96      4.37 o 
   1  -3   3      328.19      424.71     53.10 o 
   2  -3   3     5232.34     5108.74    102.82 o 
   3  -3   3     5019.37     5125.78    104.42 o 
   4  -3   3     9847.23    10157.72    203.91 o 
   5  -3   3     6402.36     6007.70    304.28 o 
   6  -3   3     3563.30     3377.91    106.31 o 
   7  -3   3      623.72      681.36     29.28 o 
   8  -3   3       27.57       48.49     13.29 o 
   9  -3   3       87.67      113.99     27.23 o 
  10  -3   3      138.63       45.16     56.12 o 
  -9  -2   3       86.75      116.87     17.06 o 
  -8  -2   3      487.71      449.58     24.09 o 
  -7  -2   3     1085.64     1081.47     36.62 o 
  -6  -2   3     2126.37     2193.67     50.41 o 
  -5  -2   3     1208.06     1221.94     30.35 o 
  -4  -2   3      722.63      735.14     19.86 o 
  -3  -2   3      876.54      934.47     22.58 o 
  -2  -2   3       34.50       34.41      3.91 o 
  -1  -2   3     3018.70     3286.07     66.79 o 
   0  -2   3     1866.60     1945.15     77.16 o 
   1  -2   3      633.71      655.60     15.12 o 
   2  -2   3      220.24      262.62      8.61 o 
   3  -2   3       24.20       12.62      3.41 o 
   4  -2   3      786.04      848.76     45.33 o 
   5  -2   3       55.20       37.37     10.07 o 
   6  -2   3      146.17      167.28     16.27 o 
   7  -2   3      650.18      462.24     66.18 o 
   8  -2   3      802.68      775.37     49.27 o 
   9  -2   3      723.39      784.36     46.60 o 
  10  -2   3     1220.66     1399.18     53.01 o 
  -9  -1   3      380.28      325.90     22.35 o 
  -8  -1   3     2055.26     2129.31     62.37 o 
  -7  -1   3     1108.69     1091.81     36.36 o 
  -6  -1   3      574.36      585.31     25.64 o 
  -5  -1   3      796.83      846.36     22.44 o 
  -4  -1   3       97.34      117.59      7.14 o 
  -3  -1   3     3596.00     3972.79     81.14 o 
  -2  -1   3     8128.40     8238.98    163.60 o 
  -1  -1   3     1352.88     1367.43     28.88 o 
   0  -1   3    21861.74    20292.13   1044.59 o 
   1  -1   3     8819.31     9239.43    228.53 o 
   2  -1   3     5513.32     5501.30    111.18 o 
   3  -1   3       55.18       37.56      9.25 o 
   4  -1   3      139.22      183.57     18.37 o 
   5  -1   3     1177.46     1226.71     56.52 o 
   6  -1   3     1370.16     1347.72    138.54 o 
   7  -1   3     1261.56     1181.08     41.63 o 
   8  -1   3      671.20      643.29     30.54 o 
   9  -1   3      736.49      691.84     34.35 o 
 -10   0   3      230.49      270.84     34.69 o 
  -9   0   3      513.65      537.70     26.46 o 
  -8   0   3      733.64      772.61     29.85 o 
  -7   0   3     1828.41     1854.27     53.35 o 
  -6   0   3       96.14       79.57      8.02 o 
  -5   0   3      236.09      211.09      9.95 o 
  -4   0   3       82.01      109.08      6.56 o 
  -3   0   3       39.25       39.31      3.87 o 
  -2   0   3      522.23      543.09     13.15 o 
  -1   0   3     1216.68     1237.97     26.35 o 
   0   0   3     5627.25     5878.39    117.66 o 
   1   0   3        9.68       16.72      3.63 o 
   2   0   3      136.69      159.91      7.21 o 
   3   0   3       80.49      101.88      8.57 o 
   4   0   3     1354.46     1238.54     31.72 o 
   5   0   3     2267.19     2252.31     63.90 o 
   6   0   3     3537.56     3544.16     96.29 o 
   7   0   3     1204.87     1258.76     44.49 o 
   8   0   3      894.43      881.72     64.19 o 
   9   0   3       99.13      107.72     18.69 o 
 -10   1   3      365.14      393.69     38.34 o 
  -9   1   3      210.87      232.25     18.32 o 
  -8   1   3      686.38      713.54     35.38 o 
  -7   1   3     6054.07     6108.68    153.39 o 
  -6   1   3     4808.74     4794.60     99.52 o 
  -5   1   3     4283.97     4437.90     91.67 o 
  -4   1   3    12227.52    11491.58    228.82 o 
  -3   1   3     4966.89     5047.82    101.78 o 
  -2   1   3     4092.47     4132.92    105.49 o 
  -1   1   3     2657.21     2655.29     68.72 o 
   0   1   3     4953.22     5292.61    128.97 o 
   1   1   3     4178.93     4139.85     84.64 o 
   2   1   3     1980.96     1867.62     41.06 o 
   3   1   3     2381.74     2390.87     52.09 o 
   4   1   3     1994.13     1805.36     41.55 o 
   5   1   3      900.72      877.22     32.12 o 
   6   1   3       44.79       36.75     11.69 o 
   7   1   3       87.21       79.94     14.75 o 
   8   1   3        1.71       14.26     13.98 o 
   9   1   3       11.03       33.38     17.27 o 
 -10   2   3        9.53        6.89     19.09 o 
  -9   2   3        2.38      -11.59     15.99 o 
  -8   2   3      372.04      399.08     20.00 o 
  -7   2   3      198.04      184.36     13.38 o 
  -6   2   3      436.48      428.04     14.29 o 
  -5   2   3       10.54        9.75      4.26 o 
  -4   2   3        5.83        8.48      3.59 o 
  -3   2   3      109.19      115.03      5.89 o 
  -2   2   3       23.49       30.40      3.03 o 
  -1   2   3     3451.27     3354.37     68.67 o 
   0   2   3     1972.28     2008.52     43.17 o 
   1   2   3     4530.57     4511.34     92.79 o 
   2   2   3     7748.38     7293.52    392.86 o 
   3   2   3      810.46      712.06     20.49 o 
   4   2   3      653.91      663.52     25.13 o 
   5   2   3        0.58        4.09      9.73 o 
   6   2   3      248.65      194.97     18.26 o 
   7   2   3      719.10      759.85     34.52 o 
   8   2   3      791.18      830.39     38.74 o 
 -10   3   3      939.33      910.61     53.87 o 
  -9   3   3     1901.77     1722.85     79.03 o 
  -8   3   3     2917.11     3117.69     83.84 o 
  -7   3   3     4543.68     4497.48    115.15 o 
  -6   3   3     1320.61     1362.54     32.39 o 
  -5   3   3      245.24      268.71     10.74 o 
  -4   3   3      988.85     1056.04     25.29 o 
  -3   3   3     2511.47     2425.78     51.09 o 
  -2   3   3     3004.48     3135.49     64.84 o 
  -1   3   3     4203.71     3953.23     95.71 o 
   0   3   3     1521.66     1469.78     41.55 o 
   1   3   3     1086.81     1108.96     32.23 o 
   2   3   3      177.55      160.88     12.12 o 
   3   3   3      110.54      118.07      9.25 o 
   4   3   3      254.04      244.72     13.21 o 
   5   3   3        3.72        2.03     10.70 o 
   6   3   3      297.97      349.48     43.04 o 
   7   3   3       75.90       86.63     17.55 o 
   8   3   3       86.04       99.25     20.02 o 
 -10   4   3       16.57       27.49     19.48 o 
  -9   4   3       17.94       17.28     16.77 o 
  -8   4   3       27.83        6.06     14.31 o 
  -7   4   3       96.07      120.83     11.94 o 
  -6   4   3      177.20      171.30      9.87 o 
  -5   4   3      523.57      461.93     15.19 o 
  -4   4   3      693.26      590.54     21.67 o 
  -3   4   3     6065.22     6206.08    125.73 o 
  -2   4   3     5307.29     5058.18    103.69 o 
  -1   4   3       40.72       54.34      7.51 o 
   0   4   3        6.58       14.37      9.09 o 
   1   4   3       40.44       53.13      7.00 o 
   2   4   3      513.75      441.40     21.21 o 
   3   4   3     3859.44     3849.71     83.93 o 
   4   4   3     1331.35     1285.80     52.47 o 
   5   4   3     3642.38     3759.34    104.07 o 
   6   4   3     2063.72     2127.31     67.16 o 
   7   4   3      580.37      560.66     89.59 o 
 -10   5   3      103.34      149.98     26.70 o 
  -9   5   3       83.77       74.27     20.97 o 
  -8   5   3      158.87      191.19     24.83 o 
  -7   5   3      544.28      529.07     33.83 o 
  -6   5   3     2100.86     2114.60     51.83 o 
  -5   5   3      767.50      738.30     21.58 o 
  -4   5   3      303.30      266.42     11.44 o 
  -3   5   3      573.21      614.30     27.04 o 
  -2   5   3      223.72      210.10     10.45 o 
  -1   5   3     1290.84     1304.66     35.49 o 
   0   5   3      280.93      279.86     15.26 o 
   1   5   3       35.04       27.92      7.32 o 
   2   5   3       20.24        5.28      7.12 o 
   3   5   3       17.74       27.66      8.66 o 
   4   5   3      196.03      193.01     18.47 o 
   5   5   3      105.49       98.65     17.15 o 
   6   5   3       85.02       89.72     23.53 o 
 -10   6   3       21.14       19.63     20.31 o 
  -9   6   3      330.02      326.29     33.12 o 
  -8   6   3     1287.24     1337.77     64.65 o 
  -7   6   3     1960.77     2042.69     60.31 o 
  -5   6   3      810.97      769.08     40.29 o 
  -4   6   3       24.02       34.63     12.37 o 
  -3   6   3      137.58      153.47     10.06 o 
  -2   6   3     1772.66     1738.28     41.78 o 
  -1   6   3     5134.36     5155.33    108.85 o 
   0   6   3     3405.80     3518.87     82.76 o 
   1   6   3     2891.65     2848.14     65.12 o 
   2   6   3      884.01      876.95     35.42 o 
   3   6   3      155.67      155.66     13.80 o 
   4   6   3        8.01       17.63     11.13 o 
   5   6   3       10.68        4.19     15.35 o 
 -10   7   3      330.89      407.55     39.98 o 
  -9   7   3      495.24      178.99     23.04 o 
  -8   7   3      417.37       65.06     13.69 o 
  -7   7   3      102.97      104.79     13.22 o 
  -6   7   3       17.23        1.94      9.52 o 
  -5   7   3      477.82      520.29     27.03 o 
  -4   7   3       34.51       46.75      8.63 o 
  -3   7   3       16.02       22.94      7.81 o 
  -2   7   3      177.66      183.24     24.08 o 
  -1   7   3        2.55        0.31      7.70 o 
   0   7   3      200.23      206.04     13.84 o 
   1   7   3       90.60      111.88     12.75 o 
   2   7   3       63.24       56.38     21.50 o 
   3   7   3        0.47       12.89     14.48 o 
   4   7   3       40.97       31.50     13.22 o 
  -9   8   3      435.76      392.04     38.37 o 
  -8   8   3       78.02       32.47     19.52 o 
  -7   8   3      164.81      193.92     25.28 o 
  -6   8   3     1280.22     1258.21     53.30 o 
  -5   8   3     2583.12     2677.41     79.81 o 
  -4   8   3     3236.37     3260.05    181.98 o 
  -3   8   3     2183.72     2213.25     53.68 o 
  -2   8   3      921.82     1016.73     30.56 o 
  -1   8   3       57.19       67.47     12.78 o 
   0   8   3       38.76       46.19     11.02 o 
   1   8   3      270.40      252.60     18.10 o 
   2   8   3      262.34      293.44     24.33 o 
   3   8   3      617.84      660.39     28.07 o 
  -8   9   3        8.37       33.98     21.47 o 
  -7   9   3       57.47       76.28     15.43 o 
  -6   9   3        0.17        4.48     12.84 o 
  -5   9   3       53.87       51.41     14.75 o 
  -4   9   3       97.22      104.53     24.25 o 
  -3   9   3       43.02       47.57     11.30 o 
  -2   9   3      175.52      181.20     15.36 o 
  -1   9   3       32.32       24.31     11.11 o 
   0   9   3      411.16      382.32     20.77 o 
   1   9   3      681.33      713.50     29.52 o 
  -7  10   3      511.66      585.43     32.78 o 
  -6  10   3       94.71      124.46     29.55 o 
  -5  10   3        8.07       49.28     16.24 o 
  -4  10   3       47.47       33.37     16.33 o 
  -3  10   3      519.33      493.78     35.17 o 
  -2  10   3      437.28      424.54     23.10 o 
  -1  10   3      837.65      846.12     31.92 o 
   2 -11   4        1.34      -12.39     14.88 o 
   3 -11   4      235.16      213.19     22.01 o 
   4 -11   4      815.44      745.42    146.38 o 
   5 -11   4      598.81      670.89     34.69 o 
  -1 -10   4       54.70       61.22     17.15 o 
   0 -10   4       93.95       89.61     17.86 o 
   1 -10   4       22.69       11.98     13.74 o 
   2 -10   4       88.78      107.66     19.43 o 
   3 -10   4       23.59       17.86     14.43 o 
   4 -10   4      162.49      160.19     28.29 o 
   5 -10   4       23.39       30.27     15.23 o 
   7 -10   4      122.18      146.76     34.49 o 
  -3  -9   4        5.76      -16.14     13.75 o 
  -2  -9   4       15.13       29.05     16.21 o 
  -1  -9   4      293.10      286.00     21.89 o 
   0  -9   4     2103.00     2202.61     66.51 o 
   1  -9   4     2929.69     3099.73     87.18 o 
   2  -9   4     1124.69     1171.05     41.55 o 
   3  -9   4      840.99      886.76     34.29 o 
   4  -9   4      166.19      124.80     23.77 o 
   5  -9   4      257.16      260.81     22.30 o 
   6  -9   4      503.06      437.16     41.35 o 
   7  -9   4      247.23      231.92     36.94 o 
   8  -9   4      524.89      645.26     58.56 o 
  -4  -8   4       59.20       76.95     16.80 o 
  -3  -8   4        1.89        3.01     10.06 o 
  -2  -8   4      448.63      402.92     23.66 o 
  -1  -8   4        9.65       21.44     12.28 o 
   0  -8   4        7.10       10.99     10.43 o 
   1  -8   4      228.88      236.18     17.39 o 
   2  -8   4      142.00      135.58     14.34 o 
   3  -8   4      202.54      212.01     16.81 o 
   4  -8   4      481.03      398.95     65.16 o 
   5  -8   4     3581.72     3456.63    134.40 o 
   6  -8   4     1924.01     1947.75     89.36 o 
   7  -8   4     1151.19     1281.81     72.10 o 
   8  -8   4      673.13      651.10     56.34 o 
   9  -8   4      125.52      142.61     35.78 o 
  -5  -7   4      519.97      544.31     29.51 o 
  -4  -7   4     2105.23     2127.30     64.94 o 
  -3  -7   4     1758.42     1790.45     74.08 o 
  -2  -7   4      413.18      427.69     30.53 o 
  -1  -7   4      914.08      951.68     34.13 o 
   0  -7   4        1.15        1.14     11.15 o 
   1  -7   4      314.65      367.17     18.77 o 
   2  -7   4      769.81      759.59     27.94 o 
   3  -7   4      592.22      557.99     23.22 o 
   4  -7   4     5184.16     5085.85    130.05 o 
   5  -7   4     4345.35     4026.96    117.62 o 
   6  -7   4      838.52      941.86     58.50 o 
   7  -7   4       48.03       53.36     13.76 o 
   8  -7   4        3.94        2.10     24.81 o 
   9  -7   4       77.62      106.86     31.58 o 
  -6  -6   4        8.32       21.13     11.50 o 
  -5  -6   4       76.17       85.58     12.27 o 
  -4  -6   4        5.22       15.72      9.11 o 
  -3  -6   4      816.95      825.16     78.00 o 
  -2  -6   4       39.23       58.72      8.67 o 
  -1  -6   4       45.33       45.21      7.35 o 
   0  -6   4      306.52      329.38     13.14 o 
   1  -6   4     2161.05     2248.22     49.75 o 
   2  -6   4     4752.62     4643.78     96.54 o 
   3  -6   4     3449.64     3414.92     72.66 o 
   4  -6   4     1147.89     1135.43     28.65 o 
   5  -6   4     2213.32     2205.06     50.94 o 
   6  -6   4       12.41       -0.37      9.71 o 
   7  -6   4      412.54      380.89     23.62 o 
   8  -6   4      639.73      656.79     42.13 o 
   9  -6   4     1020.47     1035.88     42.48 o 
  -7  -5   4     1374.16     1354.34     46.40 o 
  -6  -5   4      821.78      787.46     26.81 o 
  -5  -5   4      265.54      263.01     15.40 o 
  -4  -5   4       70.34       67.15      9.31 o 
  -3  -5   4      211.54      228.13     12.53 o 
  -2  -5   4     2466.15     2520.68     55.57 o 
  -1  -5   4     1921.60     1982.48     44.39 o 
   0  -5   4     3632.79     3823.79     79.66 o 
   1  -5   4     1511.60     1494.81     41.99 o 
   2  -5   4     1569.20     1478.49     33.84 o 
   3  -5   4        1.39       -0.37      4.58 o 
   4  -5   4      303.81      278.52     12.35 o 
   5  -5   4      122.72      134.73      9.53 o 
   6  -5   4       74.57       72.23     12.17 o 
   7  -5   4        5.20        8.15     12.77 o 
   8  -5   4       15.20       11.91     12.46 o 
   9  -5   4       58.32       65.95     16.75 o 
  10  -5   4      115.18      110.86     20.98 o 
  -8  -4   4        8.34       -3.35     21.11 o 
  -7  -4   4       48.68       45.43     13.51 o 
  -6  -4   4      180.93      140.38     12.60 o 
  -5  -4   4       85.96      106.61     10.28 o 
  -4  -4   4      640.37      640.19     20.54 o 
  -3  -4   4     1821.20     1933.23     44.06 o 
  -2  -4   4     4260.79     4348.26     90.24 o 
  -1  -4   4     3444.59     3476.44     72.38 o 
   0  -4   4     2881.20     2855.31     59.62 o 
   1  -4   4     7049.42     7688.27    156.08 o 
   2  -4   4       32.24       16.73      5.32 o 
   3  -4   4      984.79     1028.38     29.76 o 
   4  -4   4     4009.06     3994.14     83.94 o 
   5  -4   4     4222.34     4199.72    109.88 o 
   6  -4   4     5882.85     5889.76    151.86 o 
   7  -4   4     1159.42     1163.85     41.12 o 
   8  -4   4       38.92       91.90     16.22 o 
   9  -4   4      161.12      159.18     20.37 o 
  10  -4   4        0.59       -1.30     15.80 o 
  -9  -3   4      248.60      251.89     37.79 o 
  -8  -3   4       41.65       45.09     13.70 o 
  -7  -3   4      541.36      549.05     53.96 o 
  -6  -3   4     1831.64     1883.91     45.44 o 
  -5  -3   4     1944.41     2000.30     46.40 o 
  -4  -3   4     2070.97     2113.49     47.51 o 
  -3  -3   4      949.77      946.08     23.81 o 
  -2  -3   4      379.66      325.09     21.78 o 
  -1  -3   4      441.19      540.14     14.09 o 
   0  -3   4      647.71      750.85     17.40 o 
   1  -3   4      983.18      972.05     31.47 o 
   2  -3   4      354.33      415.99     14.23 o 
   3  -3   4       31.27       43.15      5.77 o 
   4  -3   4      506.51      515.39     15.47 o 
   5  -3   4      124.83      119.77     11.99 o 
   6  -3   4      211.02      207.68     46.98 o 
   7  -3   4      424.52      357.86     22.14 o 
   8  -3   4       88.61       82.49     18.74 o 
   9  -3   4      197.70      200.98     21.60 o 
  10  -3   4      526.50      571.86     35.83 o 
  -9  -2   4      118.88      169.29     18.55 o 
  -8  -2   4      444.56      460.23     23.81 o 
  -7  -2   4     1148.55     1200.00     39.04 o 
  -6  -2   4     2156.39     2091.71     48.43 o 
  -5  -2   4     3051.49     3169.13     68.28 o 
  -4  -2   4      576.54      561.65     18.18 o 
  -3  -2   4      151.05      137.04      7.34 o 
  -2  -2   4     1010.61     1032.58     27.91 o 
  -1  -2   4      767.06      752.40     17.45 o 
   0  -2   4     9370.81     9010.88    217.64 o 
   1  -2   4     6122.98     6071.49    121.45 o 
   2  -2   4    14341.07    14088.49    279.39 o 
   3  -2   4     4421.05     4163.46     86.26 o 
   4  -2   4     1703.35     1739.61     39.39 o 
   5  -2   4       98.53       76.72     10.70 o 
   6  -2   4       46.76       63.39     12.75 o 
   7  -2   4     1078.91      917.25     35.99 o 
   8  -2   4      837.92      827.94     35.95 o 
   9  -2   4      323.38      254.31     33.87 o 
  -9  -1   4      667.05      748.97     31.48 o 
  -8  -1   4     1086.68     1140.77     44.12 o 
  -7  -1   4      491.53      490.85     21.76 o 
  -6  -1   4        5.34        2.57      6.00 o 
  -5  -1   4        1.61        8.01      5.64 o 
  -4  -1   4      193.21      260.04     10.21 o 
  -3  -1   4       28.87       18.89      3.96 o 
  -2  -1   4       93.70       86.29      5.15 o 
  -1  -1   4      175.83      158.63      5.91 o 
   0  -1   4     2421.07     2484.51     51.28 o 
   1  -1   4      846.04      855.94     40.09 o 
   2  -1   4      359.98      404.18     12.61 o 
   3  -1   4      101.83      110.52     14.23 o 
   4  -1   4       14.07        7.82      3.65 o 
   5  -1   4     1512.71     1555.56     47.71 o 
   6  -1   4     1805.61     1827.76     79.49 o 
   7  -1   4      728.18      315.26     25.80 o 
   8  -1   4     1059.48     1104.67     42.57 o 
   9  -1   4      613.10      629.21     33.47 o 
 -10   0   4      193.35      176.43     30.73 o 
  -9   0   4      730.65      761.18     47.15 o 
  -8   0   4      118.67      153.01     14.36 o 
  -7   0   4       10.00       23.19      8.20 o 
  -6   0   4      523.43      532.37     17.41 o 
  -5   0   4      750.85      777.06     20.78 o 
  -4   0   4    14767.59    15403.39    305.56 o 
  -3   0   4    17700.96    18634.17    367.62 o 
  -2   0   4     9707.98    10051.81    240.17 o 
  -1   0   4     1547.09     1344.76     37.31 o 
   0   0   4      557.74      536.11     14.67 o 
   1   0   4      502.71      478.48     14.09 o 
   2   0   4      650.18      636.84     21.17 o 
   3   0   4       22.70       40.04      5.40 o 
   4   0   4      595.97      484.87     25.05 o 
   5   0   4     2473.12     2503.01     70.88 o 
   6   0   4     1000.03     1010.25     60.13 o 
   7   0   4      462.26      407.58     25.97 o 
   8   0   4        3.31        7.69     14.22 o 
   9   0   4        1.11        6.69     15.96 o 
 -10   1   4       12.12       29.84     22.09 o 
  -9   1   4       48.32       59.65     19.86 o 
  -8   1   4       50.43       52.99     10.36 o 
  -7   1   4      107.81      121.82     11.19 o 
  -6   1   4      148.59      176.67     16.01 o 
  -5   1   4      554.65      532.85     24.04 o 
  -4   1   4      577.45      808.87     20.22 o 
  -3   1   4       23.51       28.93      3.42 o 
  -2   1   4      968.28      444.35     24.03 o 
  -1   1   4     1533.74     1746.38     45.14 o 
   0   1   4      141.78      130.03     18.96 o 
   1   1   4     1568.87     1656.72     44.66 o 
   2   1   4     5471.96     4582.39    618.09 o 
   3   1   4     7866.08     7931.51    161.07 o 
   4   1   4     3929.51     3966.06     84.43 o 
   5   1   4      528.26      517.03     24.68 o 
   6   1   4       43.93       66.54     13.41 o 
   7   1   4      208.63      181.91     54.56 o 
   8   1   4      323.86      334.86     26.82 o 
 -10   2   4      235.49      276.00     32.46 o 
  -9   2   4      561.25      512.20     37.33 o 
  -8   2   4     4779.19     4627.78    176.50 o 
  -7   2   4     3667.74     3640.99     94.12 o 
  -6   2   4     3718.05     3686.66    147.18 o 
  -5   2   4     1332.95     1331.28     30.82 o 
  -4   2   4      274.08      261.23      9.09 o 
  -3   2   4      685.03      608.77     21.31 o 
  -2   2   4     2008.16     2068.73     43.56 o 
  -1   2   4       48.07       40.19      3.90 o 
   0   2   4     5605.81     5604.25    114.18 o 
   1   2   4     1932.59     2001.74     44.44 o 
   2   2   4      616.37      508.74     21.93 o 
   3   2   4       41.83       53.58      7.10 o 
   4   2   4        3.29        0.01      5.83 o 
   5   2   4       84.18       91.97     14.61 o 
   6   2   4      160.59      144.25     17.26 o 
   7   2   4       94.60       87.20     17.11 o 
   8   2   4       24.75       25.19     16.85 o 
 -10   3   4        0.92        8.26     18.85 o 
  -9   3   4      179.14      187.81     26.13 o 
  -8   3   4      160.32      189.95     23.30 o 
  -7   3   4      267.49      262.60     47.11 o 
  -6   3   4        5.94       14.29      5.34 o 
  -5   3   4        4.03       11.30      4.54 o 
  -4   3   4     1518.98     1494.59     44.25 o 
  -3   3   4     1023.52     1022.15     23.97 o 
  -2   3   4     5510.25     5422.15    173.00 o 
  -1   3   4     4807.69     4695.69     96.61 o 
   0   3   4     1259.77     1233.88     29.69 o 
   1   3   4      844.78      794.88     21.97 o 
   2   3   4      674.66      676.65     32.94 o 
   3   3   4      351.94      367.26     17.17 o 
   4   3   4     1433.42     1368.93     35.91 o 
   5   3   4     1701.45     1663.63     54.03 o 
   6   3   4     1861.21     2037.41     78.70 o 
   7   3   4     1971.36     1980.79     66.12 o 
 -10   4   4      913.98      952.03     55.22 o 
  -9   4   4      107.37      111.78     22.10 o 
  -8   4   4      567.74      574.23     37.21 o 
  -7   4   4      153.77      141.06     12.63 o 
  -6   4   4      920.99      910.22     24.02 o 
  -5   4   4     3301.43     3323.71     70.77 o 
  -4   4   4     4334.27     4193.06    111.45 o 
  -3   4   4     1434.80     1497.22     40.57 o 
  -2   4   4      930.86      922.27     23.30 o 
  -1   4   4     5674.93     6224.73    127.79 o 
   0   4   4     1284.17     1359.47     33.17 o 
   1   4   4       76.84       93.08     11.01 o 
   2   4   4       29.42       36.54      7.80 o 
   3   4   4       77.62       93.60     10.37 o 
   4   4   4        3.22       12.58      8.18 o 
   5   4   4       15.68       20.08     14.71 o 
   6   4   4      146.60      153.74     20.12 o 
   7   4   4        7.61        3.78     17.96 o 
 -10   5   4       22.87       44.07     22.24 o 
  -9   5   4        8.52       12.96     16.96 o 
  -8   5   4     1620.98     1462.80     68.53 o 
  -7   5   4     2189.78     2160.11     69.36 o 
  -6   5   4     2023.07     2044.29     67.80 o 
  -5   5   4      783.32      758.11     22.46 o 
  -4   5   4      989.42     1047.87     29.11 o 
  -3   5   4      307.55      282.59     12.82 o 
  -2   5   4      115.65      133.53      8.89 o 
  -1   5   4       18.80       18.10     11.23 o 
   0   5   4     1490.72     1520.21     37.72 o 
   1   5   4     4856.18     4796.37    102.55 o 
   2   5   4     4535.40     4406.05     95.82 o 
   3   5   4     1801.50     1738.50     44.68 o 
   4   5   4      264.76      304.04     19.55 o 
   5   5   4        3.05       -5.46     13.62 o 
   6   5   4       97.33       81.33     35.67 o 
 -10   6   4      528.36      530.41     42.28 o 
  -9   6   4      648.50      656.71     43.89 o 
  -8   6   4      645.08      623.91     41.61 o 
  -7   6   4      630.76      629.97     26.69 o 
  -6   6   4      374.80      409.88     21.02 o 
  -5   6   4      452.67      453.69     22.17 o 
  -4   6   4        2.99       -0.96      7.18 o 
  -3   6   4       40.99       49.39      7.71 o 
  -2   6   4      164.78      175.24     11.22 o 
  -1   6   4     1359.21     1364.10     35.34 o 
   0   6   4       91.40       85.67     16.08 o 
   1   6   4       76.52       70.13      9.96 o 
   2   6   4       10.21       11.66      8.95 o 
   3   6   4      149.78      145.77     22.63 o 
   4   6   4        3.54       12.53     14.84 o 
   5   6   4      489.59      458.44     85.17 o 
 -10   7   4      282.65      349.99     37.86 o 
  -9   7   4      461.16      392.99     37.28 o 
  -8   7   4      243.41      233.96     27.99 o 
  -7   7   4        8.66       14.90     10.83 o 
  -6   7   4      120.44      116.46     13.55 o 
  -4   7   4     2944.12     3049.52     82.75 o 
  -3   7   4     4379.10     4523.76     97.65 o 
  -2   7   4     2167.54     2122.92     51.26 o 
  -1   7   4     1058.07     1099.41     31.50 o 
   0   7   4      479.76      469.34     20.27 o 
   1   7   4        1.77        5.64      9.02 o 
   2   7   4       95.14      108.44     19.94 o 
   3   7   4      346.77      379.27     36.48 o 
   4   7   4      507.35      497.24     31.07 o 
  -9   8   4       58.69        9.70     10.24 o 
  -8   8   4       23.99        0.72      7.81 o 
  -7   8   4       41.12       43.17     12.83 o 
  -6   8   4       22.67       32.02     16.59 o 
  -5   8   4      283.09      309.13     28.77 o 
  -4   8   4        5.97        7.07     10.89 o 
  -3   8   4        8.01        2.17      8.95 o 
  -2   8   4       41.35       23.79      9.71 o 
  -1   8   4       56.30       58.50     10.77 o 
   0   8   4        8.17        8.52     10.01 o 
   1   8   4      460.25      460.99     23.95 o 
   2   8   4      925.07      931.05     32.69 o 
   3   8   4      445.15      394.25     45.91 o 
  -8   9   4     1284.92     1191.94     66.26 o 
  -7   9   4     1385.88     1455.64     71.88 o 
  -6   9   4     1035.48     1108.77     44.73 o 
  -5   9   4      423.13      417.85     28.79 o 
  -4   9   4      143.01      151.64     37.64 o 
  -3   9   4       38.38       39.18     15.32 o 
  -2   9   4      742.17      777.86     28.05 o 
  -1   9   4      715.82      751.72     27.73 o 
   0   9   4      753.14      736.78     40.16 o 
   1   9   4      743.17      761.46     30.84 o 
  -7  10   4       25.21       13.44     31.93 o 
  -6  10   4        4.99       11.57     16.02 o 
  -5  10   4       36.50       37.25     16.56 o 
  -4  10   4      133.00      128.86     33.65 o 
  -3  10   4      124.66      155.81     22.01 o 
  -2  10   4      429.67      381.59     29.63 o 
  -1  10   4      479.07      517.19     26.33 o 
   2 -11   5        2.40      -22.12     14.75 o 
   3 -11   5       50.61       67.73     29.29 o 
   4 -11   5        1.58        2.95     15.73 o 
  -1 -10   5       28.55       25.33     15.73 o 
   0 -10   5      562.50      568.29     33.14 o 
   1 -10   5     1661.69     1693.95     67.05 o 
   2 -10   5     2841.23     2856.99     83.64 o 
   3 -10   5     1563.15     1529.89     51.73 o 
   4 -10   5     1062.18     1038.75     40.12 o 
   5 -10   5      304.31      322.60     34.70 o 
   6 -10   5       50.04       51.50     26.01 o 
   7 -10   5       28.78       55.99     28.44 o 
  -3  -9   5       29.09       23.65     15.60 o 
  -2  -9   5       66.63       74.99     16.99 o 
  -1  -9   5      530.60      535.55     28.55 o 
   0  -9   5       14.12       16.50     16.45 o 
   1  -9   5        9.83       21.54     18.67 o 
   2  -9   5       21.75       22.63     12.95 o 
   3  -9   5      376.02      395.41     22.65 o 
   4  -9   5       12.50       11.57     12.17 o 
   5  -9   5       21.74       26.81     12.60 o 
   6  -9   5      157.55      160.48     29.55 o 
   7  -9   5      543.36      553.57     50.59 o 
   8  -9   5     1161.55     1218.05     76.73 o 
  -4  -8   5      674.39      636.48     46.15 o 
  -3  -8   5     1993.63     1947.51     61.21 o 
  -2  -8   5     2592.70     2660.50     77.25 o 
  -1  -8   5     1768.28     1757.77     54.85 o 
   0  -8   5     1756.87     1823.61     55.66 o 
   1  -8   5      113.34      120.55     14.48 o 
   2  -8   5       15.06       24.09     11.85 o 
   3  -8   5      151.39      165.65     15.62 o 
   4  -8   5      767.00      770.15     30.03 o 
   5  -8   5     1604.36     1553.34     69.47 o 
   6  -8   5      892.12      983.36     59.47 o 
   7  -8   5       12.94       36.81     25.64 o 
   8  -8   5      427.58      465.59     49.43 o 
  -5  -7   5       69.31       63.38     15.98 o 
  -4  -7   5        1.84        3.55     14.20 o 
  -3  -7   5      154.07      177.23     17.58 o 
  -2  -7   5     1774.58     1866.21     56.71 o 
  -1  -7   5     1510.99     1499.67     47.09 o 
   0  -7   5      162.36      180.56     15.27 o 
   1  -7   5       82.55       83.67     11.31 o 
   2  -7   5     1075.23      970.12     32.93 o 
   3  -7   5     2205.72     2133.20     60.29 o 
   4  -7   5     1878.53     1793.76     52.58 o 
   5  -7   5       81.66       74.34     12.99 o 
   6  -7   5      732.94      734.14     49.00 o 
   7  -7   5      558.75      645.35     53.55 o 
   8  -7   5       62.60       94.31     31.03 o 
   9  -7   5      558.14      677.60     54.34 o 
  -6  -6   5     1168.28     1218.14     44.66 o 
  -5  -6   5     1358.92     1356.93     46.00 o 
  -4  -6   5      591.89      569.09     25.81 o 
  -3  -6   5      303.01      319.65     17.32 o 
  -2  -6   5      443.96      478.31     21.99 o 
  -1  -6   5      406.69      444.75     31.62 o 
   0  -6   5     2360.31     2268.10     62.97 o 
   1  -6   5     2798.76     2850.01     76.02 o 
   2  -6   5     1474.03     1420.90     42.31 o 
   3  -6   5      244.69      271.17     15.94 o 
   4  -6   5      223.68      225.99     13.67 o 
   5  -6   5      280.01      304.97     18.88 o 
   6  -6   5       32.02       40.61     11.48 o 
   7  -6   5       66.23       78.56     14.42 o 
   8  -6   5       76.90       93.23     16.54 o 
   9  -6   5       51.86       58.31     17.06 o 
  -7  -5   5      104.34      116.92     29.71 o 
  -6  -5   5      588.06      584.03     23.04 o 
  -5  -5   5      302.65      280.65     19.51 o 
  -4  -5   5        2.33        4.13      7.35 o 
  -3  -5   5      921.00     1006.00     31.99 o 
  -2  -5   5     3668.60     3745.80     79.47 o 
  -1  -5   5     3506.37     3689.26     77.63 o 
   0  -5   5     3047.83     2902.04     61.54 o 
   1  -5   5     1220.73     1079.10     25.58 o 
   2  -5   5     1737.20     1687.80     37.84 o 
   3  -5   5      227.91      226.56     10.39 o 
   4  -5   5      280.80      282.14     12.61 o 
   5  -5   5     1641.40     1550.08     47.61 o 
   6  -5   5     2563.27     2750.97     78.18 o 
   7  -5   5     2438.08     2400.57     71.96 o 
   8  -5   5     1711.44     1698.50     57.03 o 
   9  -5   5      384.48      388.53     27.82 o 
  -8  -4   5       47.09       45.71     14.13 o 
  -7  -4   5      118.76      116.65     15.19 o 
  -6  -4   5       78.66       83.09     10.79 o 
  -5  -4   5     1113.95     1114.31     40.06 o 
  -4  -4   5     1744.32     1824.23     42.89 o 
  -3  -4   5     2769.26     2832.37     73.41 o 
  -2  -4   5     2560.58     2586.06     55.76 o 
  -1  -4   5      550.28      533.12     14.80 o 
   0  -4   5        1.45        7.75      5.48 o 
   1  -4   5        3.84        2.81      5.40 o 
   2  -4   5       86.71      139.24      7.03 o 
   3  -4   5      162.58      178.86      9.12 o 
   4  -4   5     1120.70     1079.76     27.49 o 
   5  -4   5      200.35      224.22     16.12 o 
   6  -4   5      368.58      355.59     21.15 o 
   7  -4   5       14.18       51.71     13.08 o 
   8  -4   5      187.50      198.49     20.52 o 
   9  -4   5       27.29       26.68     15.83 o 
  -8  -3   5       21.93       37.66     13.01 o 
  -7  -3   5      416.16      391.31     21.22 o 
  -6  -3   5      475.17      516.04     19.03 o 
  -5  -3   5      866.75      920.17     25.35 o 
  -4  -3   5     1997.00     1973.39     44.82 o 
  -3  -3   5     4248.65     4330.09     89.80 o 
  -2  -3   5      833.49      907.36     22.08 o 
  -1  -3   5       65.31       79.18      6.13 o 
   0  -3   5     2567.52     2565.39     66.24 o 
   1  -3   5     9771.60    10422.26    252.59 o 
   2  -3   5    10433.07    10651.52    212.40 o 
   3  -3   5     5438.50     5338.40    109.57 o 
   4  -3   5     5322.69     5306.30    109.98 o 
   5  -3   5     2342.97     2278.62     65.10 o 
   6  -3   5      433.96      415.54     31.11 o 
   7  -3   5       95.21       74.39     36.35 o 
   8  -3   5      127.03      113.41     17.46 o 
   9  -3   5      703.51      707.44     63.55 o 
  -9  -2   5      176.08      189.87     18.60 o 
  -8  -2   5      807.45      761.28     30.15 o 
  -7  -2   5      902.06      992.70     33.76 o 
  -6  -2   5      327.35      394.32     19.40 o 
  -5  -2   5       24.85       29.48      8.92 o 
  -4  -2   5       24.82       32.93      5.63 o 
  -3  -2   5      163.40      224.77      9.22 o 
  -2  -2   5      177.91      195.51      7.73 o 
  -1  -2   5      305.71      334.63      9.63 o 
   0  -2   5       85.86       88.21      4.68 o 
   1  -2   5        2.60        4.89      2.85 o 
   2  -2   5      414.21      463.94     16.25 o 
   3  -2   5      582.67      549.50     16.70 o 
   4  -2   5      296.84      285.85     12.31 o 
   5  -2   5      360.14      344.31     52.32 o 
   6  -2   5      809.16      718.83     30.76 o 
   7  -2   5      453.76      470.05     25.69 o 
   8  -2   5      935.98     1014.07     41.86 o 
   9  -2   5      647.95      700.47     52.77 o 
  -9  -1   5     1127.11     1151.64     62.58 o 
  -8  -1   5      695.80      720.53     28.65 o 
  -7  -1   5     1051.57     1040.69     28.89 o 
  -6  -1   5      111.07      109.28      9.25 o 
  -5  -1   5       11.01       20.74      5.67 o 
  -4  -1   5     1022.91      917.63     22.84 o 
  -3  -1   5      789.42      602.85     15.68 o 
  -2  -1   5     8798.46     8656.90    172.52 o 
  -1  -1   5     3890.46     3771.38     76.68 o 
   0  -1   5     8445.57     8240.91    164.61 o 
   1  -1   5     2205.73     2353.31     50.62 o 
   2  -1   5      148.43      177.84     10.94 o 
   3  -1   5     1332.19     1443.63     34.18 o 
   4  -1   5     2152.55     2092.64     47.36 o 
   5  -1   5     2603.40     2431.52     96.89 o 
   6  -1   5     1613.82     1599.01     51.49 o 
   7  -1   5      542.56      561.67     28.48 o 
   8  -1   5       46.76       47.64     22.57 o 
   9  -1   5      124.84      114.30     21.01 o 
 -10   0   5      196.67      233.45     32.03 o 
  -9   0   5       47.88       48.80     21.56 o 
  -8   0   5        8.37       18.69      9.48 o 
  -7   0   5       19.41       23.65      8.58 o 
  -6   0   5      123.89      142.14     10.39 o 
  -5   0   5        1.09        6.70      5.90 o 
  -4   0   5      159.42      150.15      7.60 o 
  -3   0   5        6.07       11.73      2.99 o 
  -2   0   5      892.82      861.02     20.01 o 
  -1   0   5     3311.46     3440.29     84.53 o 
   0   0   5      565.90      650.01     17.54 o 
   1   0   5      353.44      357.51     12.49 o 
   2   0   5     1528.37     1493.69     43.16 o 
   3   0   5      864.55      795.64     22.05 o 
   4   0   5     4103.65     3981.73    108.07 o 
   6   0   5      813.11      653.13     96.14 o 
   7   0   5       12.35       15.95     13.55 o 
   8   0   5       19.72       15.73     15.01 o 
   9   0   5      420.77      433.46     32.22 o 
 -10   1   5      154.68      141.00     26.58 o 
  -9   1   5      396.93      333.44     32.57 o 
  -8   1   5     1835.29     1870.52     81.68 o 
  -7   1   5     1547.55     1595.99     38.50 o 
  -6   1   5     4190.24     4141.06     87.11 o 
  -5   1   5     3364.83     3571.47     75.06 o 
  -4   1   5     2807.53     2638.77     55.87 o 
  -3   1   5      148.45      179.32     11.72 o 
  -2   1   5      594.09      612.78     21.25 o 
  -1   1   5      579.49      611.80     16.07 o 
   0   1   5     2850.75     2788.63     59.53 o 
   1   1   5     4577.55     4680.01     96.88 o 
   2   1   5     2195.88     2101.34     57.12 o 
   3   1   5      816.61      799.97     26.87 o 
   4   1   5      607.64      578.70     19.17 o 
   5   1   5        4.02        6.05     10.40 o 
   6   1   5        9.96        6.45     11.95 o 
   7   1   5       55.56       28.07     14.72 o 
   8   1   5        4.33        5.13     16.57 o 
 -10   2   5        3.27       -0.66     19.81 o 
  -9   2   5        8.00       -4.28     16.33 o 
  -8   2   5      320.05      292.78     27.97 o 
  -7   2   5      398.02      404.21     20.83 o 
  -6   2   5      135.46      144.10      8.74 o 
  -5   2   5      355.83      336.28     11.32 o 
  -4   2   5      228.40      176.17     23.16 o 
  -3   2   5      702.51      666.96     67.47 o 
  -2   2   5     2849.24     2937.85     68.28 o 
  -1   2   5     4921.85     4675.82    124.14 o 
   0   2   5    10013.01    10441.94    209.58 o 
   1   2   5     1449.67     1279.28     31.21 o 
   2   2   5     4868.32     4743.91     99.84 o 
   3   2   5      763.54      638.31     68.43 o 
   4   2   5       21.99       18.97      7.39 o 
   5   2   5     1881.58     1757.92     56.35 o 
   6   2   5     1336.52     1344.24     48.66 o 
   7   2   5     1623.38     1679.33     97.07 o 
   8   2   5      831.60      947.55     43.48 o 
 -10   3   5     1319.45     1315.00     69.15 o 
  -9   3   5     1520.64     1412.78     68.78 o 
  -8   3   5       63.99       54.17     16.89 o 
  -7   3   5     1275.23     1365.05     43.61 o 
  -6   3   5        2.65       12.00      8.13 o 
  -5   3   5     1159.47     1203.96     28.36 o 
  -4   3   5     4443.73     4425.07     90.86 o 
  -3   3   5     3893.33     3735.40     92.17 o 
  -2   3   5     2130.45     2298.80     51.13 o 
  -1   3   5     6783.07     6905.99    140.58 o 
   0   3   5     2475.96     2673.88     58.50 o 
   1   3   5      231.46      235.49     11.85 o 
   2   3   5       97.82       99.80      9.12 o 
   3   3   5        3.80        7.21      4.49 o 
   4   3   5        1.72       12.55      8.13 o 
   5   3   5        0.61       -0.31     12.82 o 
   6   3   5      726.70      777.88     40.30 o 
   7   3   5      106.84      106.91     20.87 o 
 -10   4   5        3.80        8.33     20.01 o 
  -9   4   5        6.76       13.54     17.18 o 
  -8   4   5        4.76        5.20     15.92 o 
  -7   4   5      720.74      677.61     27.18 o 
  -6   4   5     1752.26     1734.26     52.32 o 
  -5   4   5     1777.39     1687.64     50.62 o 
  -4   4   5     2847.40     2680.70     74.49 o 
  -3   4   5     2166.38     2170.72     47.70 o 
  -2   4   5     1528.89     1503.13     35.32 o 
  -1   4   5      334.10      371.89     14.06 o 
   0   4   5       76.18       84.32      8.16 o 
   1   4   5     3054.43     3044.70     73.24 o 
   2   4   5     1744.72     1698.95     42.55 o 
   3   4   5     2584.15     2541.62     75.20 o 
   4   4   5     1387.78     1381.24     38.32 o 
   5   4   5     1806.32     1722.87     58.22 o 
   6   4   5     1039.42     1090.97     45.80 o 
 -10   5   5       21.70       -0.93     18.73 o 
  -9   5   5      526.19      536.35     40.44 o 
  -8   5   5     2349.32     2354.52    100.27 o 
  -7   5   5     2602.82     2638.69     75.56 o 
  -6   5   5      860.44      811.14     33.58 o 
  -5   5   5      305.18      299.80     18.52 o 
  -4   5   5       82.66       85.23      8.44 o 
  -3   5   5       81.38      100.04     12.15 o 
  -2   5   5       15.35       11.97      5.92 o 
  -1   5   5       35.01       87.44     46.67 o 
   0   5   5        0.90        1.67      6.78 o 
   1   5   5        5.81        4.83      7.84 o 
   2   5   5      554.49      589.25     22.24 o 
   3   5   5      180.32      156.60     22.29 o 
   4   5   5      182.70      179.33     15.28 o 
   5   5   5       51.19       67.68     17.65 o 
 -10   6   5      484.96      530.32     42.38 o 
  -9   6   5      658.80      634.98     43.77 o 
  -8   6   5     1277.99     1390.72     68.52 o 
  -7   6   5     1614.44     1618.89     56.32 o 
  -6   6   5      234.70      224.15     29.44 o 
  -5   6   5       13.22       32.87     10.50 o 
  -4   6   5      206.46      220.21     26.33 o 
  -3   6   5     3323.02     3371.63     73.99 o 
  -2   6   5     2102.32     2062.93     48.91 o 
  -1   6   5     1046.23     1173.62     32.51 o 
   0   6   5      918.53      955.42     28.73 o 
   1   6   5     1428.43     1365.38     37.40 o 
   2   6   5       31.62       26.02     10.32 o 
   3   6   5      101.68       88.30     13.18 o 
   4   6   5      135.05      179.15     22.46 o 
 -10   7   5      211.52      227.36     32.81 o 
  -9   7   5      120.28      109.34     24.19 o 
  -8   7   5      518.65      515.59     39.89 o 
  -7   7   5       11.44        4.83     13.17 o 
  -6   7   5        5.79        1.88     10.77 o 
  -5   7   5       12.30       17.77     15.34 o 
  -4   7   5       98.90      116.25     15.24 o 
  -3   7   5       27.60       37.20      9.77 o 
  -2   7   5      696.13      697.98     35.71 o 
  -1   7   5      966.48      980.23     29.83 o 
   0   7   5      168.12      161.67     13.90 o 
   1   7   5       13.75       18.44     10.52 o 
   2   7   5        2.86       -7.50     15.61 o 
   3   7   5      257.93      241.75     18.58 o 
  -9   8   5       58.74       47.37     23.16 o 
  -8   8   5      679.48      675.96     47.87 o 
  -7   8   5     1224.58     1301.40     58.51 o 
  -6   8   5     1986.60     1882.33     86.39 o 
  -5   8   5     1464.34     1543.28     65.54 o 
  -4   8   5     1201.78     1246.51     47.08 o 
  -3   8   5      562.75      582.92     30.60 o 
  -2   8   5        4.30       -6.58      9.38 o 
  -1   8   5      435.09      435.97     21.04 o 
   0   8   5      329.98      341.18     19.92 o 
   1   8   5      525.44      538.24     24.78 o 
   2   8   5      266.29      288.41     20.62 o 
  -8   9   5       14.94        8.95      7.80 o 
  -7   9   5       12.33        6.37     18.84 o 
  -6   9   5      170.58      243.62     23.53 o 
  -5   9   5      213.97      206.93     25.23 o 
  -4   9   5        5.33        6.81     14.15 o 
  -3   9   5      176.35      176.70     25.06 o 
  -2   9   5      143.13      179.52     22.01 o 
  -1   9   5      196.03      235.33     18.31 o 
   0   9   5      844.21      949.92     45.12 o 
  -6  10   5       22.68       25.29     17.46 o 
  -5  10   5      430.84      390.77     46.08 o 
  -4  10   5      492.36      470.34     47.25 o 
  -3  10   5      869.21      998.01     45.84 o 
  -2  10   5      385.72      393.40     31.84 o 
  -1 -10   6        2.75        2.14     14.89 o 
   0 -10   6       77.81       60.60     16.76 o 
   1 -10   6       33.72       19.90     26.44 o 
   2 -10   6      155.60      122.65     18.13 o 
   3 -10   6      419.57      407.80     25.63 o 
   4 -10   6      260.33      288.98     23.46 o 
   5 -10   6      256.42      258.44     22.08 o 
   6 -10   6        0.34       -8.57     23.97 o 
  -3  -9   6      597.42      574.39     69.65 o 
  -2  -9   6     2291.13     2460.72     75.55 o 
  -1  -9   6     2732.80     2857.06     83.72 o 
   0  -9   6     1617.21     1648.01     53.86 o 
   1  -9   6     1779.42     1692.57     54.34 o 
   2  -9   6     1100.61     1098.98     40.15 o 
   3  -9   6       36.88       32.71     12.98 o 
   4  -9   6       12.36        6.83     11.99 o 
   5  -9   6      230.62      187.73     26.41 o 
   6  -9   6      636.12      605.17     48.01 o 
   7  -9   6      249.70      232.81     38.85 o 
  -4  -8   6       26.80       39.39     16.12 o 
  -3  -8   6        3.77       22.43     14.00 o 
  -2  -8   6       13.29       26.20     13.72 o 
  -1  -8   6      449.07      457.37     25.88 o 
   0  -8   6       63.69       48.31     12.99 o 
   1  -8   6        2.99        1.13     10.65 o 
   2  -8   6        6.33       28.79     11.48 o 
   3  -8   6      484.92      483.11     24.18 o 
   4  -8   6     1254.48     1241.12     41.58 o 
   5  -8   6      978.19      966.37     55.58 o 
   6  -8   6     1135.52     1206.34     68.30 o 
   7  -8   6     1355.24     1398.43     76.56 o 
   8  -8   6      400.14      423.62     47.35 o 
  -5  -7   6     2359.77     2432.08     73.50 o 
  -4  -7   6      935.96      968.65     51.65 o 
  -3  -7   6     1114.08     1113.75     40.43 o 
  -2  -7   6      683.01      694.16     29.40 o 
  -1  -7   6      156.70      181.20     16.20 o 
   0  -7   6     1097.02     1101.57     37.73 o 
   1  -7   6     1400.93     1475.33     45.63 o 
   2  -7   6     1058.62     1006.79     34.59 o 
   3  -7   6     1120.11     1090.59     36.62 o 
   4  -7   6      386.16      338.06     27.80 o 
   5  -7   6        2.19       -4.12     16.97 o 
   6  -7   6        3.27        2.17     20.00 o 
   7  -7   6        4.18       13.25     23.62 o 
   8  -7   6       33.51       64.69     29.70 o 
   9  -7   6      132.40      192.43     37.37 o 
  -6  -6   6       50.60       48.49     20.61 o 
  -5  -6   6      231.93      216.64     18.77 o 
  -4  -6   6        4.76        3.09     20.69 o 
  -3  -6   6      148.47      147.44     15.06 o 
  -2  -6   6       52.94       74.19     11.37 o 
  -1  -6   6      879.26      931.43     32.86 o 
   0  -6   6     1516.35     1534.24     46.18 o 
   1  -6   6     2783.31     2741.88     74.18 o 
   2  -6   6     3366.87     3200.24     84.64 o 
   3  -6   6     3011.29     2925.98     78.52 o 
   4  -6   6      164.23      168.70     15.27 o 
   5  -6   6     1539.67     1322.29     65.26 o 
   6  -6   6      563.03      584.72     44.44 o 
   7  -6   6     1274.29     1355.79     73.68 o 
   8  -6   6     1214.54     1317.62     73.32 o 
   9  -6   6      815.87      996.72     65.15 o 
  -7  -5   6      744.33      793.73     45.07 o 
  -6  -5   6      351.71      367.30     19.00 o 
  -5  -5   6        5.14        5.64      8.62 o 
  -4  -5   6     1519.33     1533.11     46.17 o 
  -3  -5   6       90.06      100.12      9.16 o 
  -2  -5   6      301.84      285.31     18.36 o 
  -1  -5   6     1050.00     1066.81     34.09 o 
   0  -5   6      753.90      736.98     25.90 o 
   1  -5   6        1.04        6.37      7.36 o 
   2  -5   6      352.99      371.29     23.72 o 
   3  -5   6       27.21       32.87     11.95 o 
   4  -5   6     3357.56     3328.03     72.11 o 
   5  -5   6     1722.00     1595.46     78.13 o 
   6  -5   6      104.00       95.77     13.34 o 
   7  -5   6      148.48      165.19     21.00 o 
   8  -5   6      188.93      177.34     19.86 o 
   9  -5   6      114.75      126.56     20.81 o 
  -8  -4   6       27.63       36.53     14.22 o 
  -7  -4   6       28.11       21.83     12.28 o 
  -6  -4   6      664.27      659.94     22.88 o 
  -5  -4   6      787.51      811.33     24.43 o 
  -4  -4   6     1693.85     1647.26     39.49 o 
  -3  -4   6     4827.72     4931.48    122.69 o 
  -2  -4   6     2087.32     2064.43     45.58 o 
  -1  -4   6     2835.89     2762.57     58.38 o 
   0  -4   6        6.30        5.59      5.83 o 
   1  -4   6      267.62      290.54     14.76 o 
   2  -4   6     4672.38     4572.53    135.32 o 
   3  -4   6     2952.02     2986.10     64.15 o 
   4  -4   6     4509.11     4521.47     95.23 o 
   5  -4   6     3825.14     3773.62    100.75 o 
   6  -4   6     1099.32     1106.02     39.34 o 
   7  -4   6      482.73      465.30     26.76 o 
   8  -4   6        2.99        8.52     14.07 o 
   9  -4   6      102.66      147.75     31.66 o 
  -8  -3   6      740.36      729.71     32.26 o 
  -7  -3   6      624.31      665.80     23.22 o 
  -6  -3   6     1252.84     1243.37     33.04 o 
  -5  -3   6      513.68      501.49     17.54 o 
  -4  -3   6      421.47      397.06     19.51 o 
  -3  -3   6       35.00       34.90      6.04 o 
  -2  -3   6       22.47       33.74      4.73 o 
  -1  -3   6       34.48       54.11      5.00 o 
   0  -3   6      189.92      221.61     11.91 o 
   1  -3   6       20.09       20.60      6.12 o 
   2  -3   6      330.84      361.78     12.05 o 
   3  -3   6      177.26      161.29      9.03 o 
   4  -3   6       16.07       15.74      9.44 o 
   5  -3   6        5.28        1.92      8.43 o 
   6  -3   6        1.13       -5.24      9.51 o 
   7  -3   6      114.02      110.86     16.46 o 
   8  -3   6      222.71      259.87     23.33 o 
   9  -3   6      567.90      572.51     34.06 o 
  -9  -2   6      167.41      123.04     26.35 o 
  -8  -2   6      819.83      817.72     50.16 o 
  -7  -2   6     1169.68     1257.85     35.84 o 
  -6  -2   6      494.18      552.80     18.92 o 
  -5  -2   6      776.52      799.12     22.41 o 
  -4  -2   6       44.42       44.63      6.20 o 
  -3  -2   6     1039.59     1040.02     28.91 o 
  -2  -2   6     8437.89     8336.82    166.83 o 
  -1  -2   6     3582.14     3345.38     68.98 o 
   0  -2   6    16715.11    16050.01    370.57 o 
   1  -2   6    10588.87    11220.10    223.66 o 
   2  -2   6     4097.03     4093.00    105.50 o 
   3  -2   6      305.48      284.73     20.92 o 
   4  -2   6       15.08       19.52      6.36 o 
   5  -2   6      827.64      799.08     31.04 o 
   6  -2   6     1382.69     1416.12     47.80 o 
   7  -2   6      212.61      249.99     21.61 o 
   8  -2   6       83.03       96.88     17.87 o 
   9  -2   6      370.46      348.15     28.87 o 
  -9  -1   6      433.93      481.83     40.27 o 
  -8  -1   6       54.23       27.84     18.87 o 
  -7  -1   6        3.79        2.11      7.06 o 
  -6  -1   6      170.25      173.33     10.82 o 
  -5  -1   6      177.88      173.26     10.16 o 
  -4  -1   6       58.42       97.16      6.74 o 
  -3  -1   6       14.76       19.81      7.32 o 
  -2  -1   6      406.85      422.58     12.14 o 
  -1  -1   6      728.22      714.22     17.79 o 
   0  -1   6      394.36      454.70     16.11 o 
   1  -1   6      653.64      732.75     20.06 o 
   2  -1   6      221.76      223.12     11.01 o 
   3  -1   6      861.90      805.59     22.64 o 
   4  -1   6     2585.01     2565.16     57.55 o 
   5  -1   6     1914.63     1841.58     56.66 o 
   6  -1   6     2909.46     2768.78     80.28 o 
   7  -1   6     2152.79     2100.45     66.60 o 
   8  -1   6      818.41      804.70     38.01 o 
   9  -1   6        5.61      -16.59     14.63 o 
 -10   0   6      128.12      138.70     28.58 o 
  -9   0   6      104.99      100.24     24.35 o 
  -8   0   6       48.33       33.65     17.48 o 
  -7   0   6      816.62      846.00     33.28 o 
  -6   0   6     3759.46     3687.66     78.86 o 
  -5   0   6     3089.78     3153.07     67.33 o 
  -4   0   6     5112.23     4946.07    101.62 o 
  -3   0   6     4046.03     4073.26     99.66 o 
  -2   0   6     2797.75     2836.57     59.40 o 
  -1   0   6       32.58       34.58      4.82 o 
   0   0   6       33.00       20.24      6.20 o 
   1   0   6     2571.91     2430.16     53.44 o 
   2   0   6     4516.80     4343.88     91.63 o 
   3   0   6     2299.20     2403.74     76.42 o 
   4   0   6      839.63      786.87     27.68 o 
   5   0   6     1053.45      918.09     59.29 o 
   6   0   6       82.74       92.49     14.82 o 
   7   0   6       21.82       -9.88      6.59 o 
   8   0   6        9.21        4.14     16.20 o 
 -10   1   6       10.12       15.59     21.81 o 
  -9   1   6        8.77       20.56     18.70 o 
  -8   1   6       63.24       59.40     19.03 o 
  -7   1   6      177.51      166.26     15.73 o 
  -6   1   6       84.31       65.72     11.62 o 
  -5   1   6      704.22      717.50     19.20 o 
  -4   1   6      350.61      366.87     10.87 o 
  -3   1   6       29.42       30.17      9.06 o 
  -2   1   6       12.93       17.70      3.43 o 
  -1   1   6     1611.11     1412.95     32.64 o 
   0   1   6     6127.28     6125.84    125.57 o 
   1   1   6     4032.02     4050.77     85.72 o 
   2   1   6     3611.73     3561.19     76.92 o 
   3   1   6     2324.97     1981.86    218.76 o 
   4   1   6     1100.33     1090.16     35.67 o 
   5   1   6      201.01      225.15     19.55 o 
   6   1   6       60.10       79.32     16.37 o 
   7   1   6      470.07      529.73     31.76 o 
   8   1   6      759.43      810.86     40.07 o 
 -10   2   6      813.64      839.48     52.24 o 
  -9   2   6     1504.04     1524.86     72.76 o 
  -8   2   6     2587.38     2678.32    110.11 o 
  -7   2   6     2155.61     2222.76     65.62 o 
  -6   2   6     1118.95     1205.29     40.01 o 
  -5   2   6       23.31       17.02      8.25 o 
  -4   2   6     3038.38     3173.74     86.52 o 
  -3   2   6     4063.29     3653.70    268.15 o 
  -2   2   6     2004.78     2149.59     62.11 o 
  -1   2   6      292.59      207.80     10.80 o 
   0   2   6      645.93      598.15     21.18 o 
   1   2   6      268.32      256.09     30.46 o 
   2   2   6      290.05      242.64     12.94 o 
   3   2   6      430.36      398.78     18.72 o 
   4   2   6        3.19        6.81      7.52 o 
   5   2   6       71.11       84.71     15.50 o 
   6   2   6      142.69      148.97     27.24 o 
   7   2   6       12.91        4.17     15.78 o 
 -10   3   6       29.79       39.98     21.90 o 
  -9   3   6       43.26       50.69     19.81 o 
  -8   3   6       47.32       52.43     17.77 o 
  -7   3   6       89.45       86.50     13.33 o 
  -6   3   6      409.08      421.43     20.96 o 
  -5   3   6     1099.11     1098.57     36.72 o 
  -4   3   6      488.12      402.43     19.38 o 
  -3   3   6     2084.50     2071.52     59.80 o 
  -2   3   6     7077.65     7158.00    145.51 o 
  -1   3   6     6621.58     6712.47    137.55 o 
   0   3   6      981.05     1031.86     27.23 o 
   1   3   6      166.17      168.18     10.86 o 
   2   3   6     1281.41     1182.04     32.06 o 
   3   3   6     4410.53     4373.65     95.57 o 
   4   3   6     2184.29     2160.84     53.19 o 
   5   3   6     1301.80     1380.67     49.70 o 
   6   3   6      113.34      120.70     20.29 o 
   7   3   6      259.34      279.09     28.10 o 
 -10   4   6      278.51      260.02     32.93 o 
  -9   4   6       61.20       74.51     21.08 o 
  -8   4   6     1462.12     1455.21     68.38 o 
  -7   4   6      800.52      747.36     29.77 o 
  -6   4   6     1777.93     1777.39     65.86 o 
  -5   4   6     1208.56     1221.84     40.62 o 
  -4   4   6     1160.60     1114.23     37.67 o 
  -3   4   6        3.81        9.25      6.25 o 
  -2   4   6      736.18      765.25     21.41 o 
  -1   4   6      115.68      145.39      9.54 o 
   0   4   6      172.28      162.32     14.25 o 
   1   4   6        4.12        4.10      7.81 o 
   2   4   6      268.42      269.25     15.40 o 
   3   4   6      403.55      398.38     19.46 o 
   4   4   6      127.82      120.58     17.80 o 
   5   4   6      374.31      394.06     28.25 o 
   6   4   6       38.88       32.61     21.91 o 
 -10   5   6      616.08      553.36     43.10 o 
  -9   5   6      276.58      277.56     31.51 o 
  -8   5   6      227.19      264.91     28.87 o 
  -7   5   6     1221.99     1231.51     42.46 o 
  -6   5   6     1661.28     1555.48     49.54 o 
  -5   5   6      502.20      445.97     22.52 o 
  -4   5   6        5.15       -1.65      3.97 o 
  -3   5   6       49.42       42.32      6.95 o 
  -2   5   6     2344.50     2339.86     53.62 o 
  -1   5   6     3426.99     3526.52     77.50 o 
   0   5   6     2219.03     2266.19     53.56 o 
   1   5   6     2883.22     2857.02     66.03 o 
   2   5   6     2074.40     2036.55     51.03 o 
   3   5   6      477.09      412.09     20.96 o 
   4   5   6        6.86      -11.75      7.84 o 
   5   5   6       23.87       21.59     21.62 o 
 -10   6   6      598.57      594.72     45.15 o 
  -9   6   6      339.60      376.47     36.74 o 
  -8   6   6     1036.29     1006.22     54.93 o 
  -7   6   6      187.09      203.94     26.29 o 
  -6   6   6       37.44       30.60     18.47 o 
  -5   6   6      651.56      647.01     28.62 o 
  -4   6   6       81.48       77.81     14.15 o 
  -3   6   6       45.90       56.18     13.14 o 
  -2   6   6      599.98      592.82     20.86 o 
  -1   6   6     1488.09     1545.92     40.15 o 
   0   6   6      508.80      506.96     20.70 o 
   1   6   6       63.82       49.76     10.67 o 
   2   6   6        5.18       -4.37      9.93 o 
   3   6   6        4.87       -5.63     11.15 o 
   4   6   6      142.33      116.86     32.33 o 
  -9   7   6       50.20       45.95     22.46 o 
  -8   7   6      400.69      339.38     34.86 o 
  -7   7   6      549.07      489.45     26.96 o 
  -6   7   6      813.08      792.04     33.74 o 
  -5   7   6      870.57      982.76     39.40 o 
  -4   7   6     1801.93     1777.42    184.50 o 
  -3   7   6     1752.27     1868.91     61.65 o 
  -2   7   6     2001.94     2061.81     57.36 o 
  -1   7   6      574.53      588.33     25.93 o 
   0   7   6       38.06       26.36     10.44 o 
   1   7   6      759.44      742.39     27.75 o 
   2   7   6      791.98      786.98     46.74 o 
   3   7   6      423.23      415.75     23.98 o 
  -9   8   6       12.21       12.12     21.05 o 
  -8   8   6        7.09       10.11     20.61 o 
  -7   8   6       27.77       39.94     14.61 o 
  -6   8   6      183.91      204.09     21.21 o 
  -5   8   6      222.37      143.89     63.57 o 
  -4   8   6       89.91       95.24     17.40 o 
  -3   8   6       22.21       32.79     14.42 o 
  -2   8   6      234.42      222.53     22.08 o 
  -1   8   6       33.29       23.33     11.18 o 
   0   8   6      345.83      317.39     21.56 o 
   1   8   6      319.91      353.04     24.61 o 
  -7   9   6      556.83      592.95     34.95 o 
  -6   9   6      382.06      381.01     28.91 o 
  -5   9   6       24.88       14.10     11.65 o 
  -4   9   6      258.67      252.22     25.17 o 
  -3   9   6      499.73      487.57     31.80 o 
  -2   9   6      198.25      218.73     24.81 o 
  -1   9   6      339.97      371.85     30.25 o 
   0   9   6      194.38      208.14     24.96 o 
  -1 -10   7      386.87      466.38     29.49 o 
   0 -10   7      988.33     1012.33     41.99 o 
   1 -10   7     1129.02     1215.34     46.57 o 
   2 -10   7     1132.68     1064.23     42.00 o 
   3 -10   7      481.14      511.22     29.34 o 
   4 -10   7       97.69      100.49     17.34 o 
   6 -10   7      309.30      293.24     40.23 o 
  -3  -9   7       11.20       -4.88     17.00 o 
  -2  -9   7       89.26       94.87     17.96 o 
  -1  -9   7        5.18       20.85     15.05 o 
   0  -9   7      219.41      253.87     22.14 o 
   1  -9   7      252.00      218.64     19.56 o 
   2  -9   7       76.16       75.06     14.57 o 
   3  -9   7        2.82      -17.67     11.78 o 
   4  -9   7       29.56       22.81     13.18 o 
   5  -9   7      458.90      463.03     44.61 o 
   6  -9   7      887.13      961.79     61.32 o 
   7  -9   7      735.98      807.29     59.48 o 
  -4  -8   7     1247.90     1252.99     60.73 o 
  -3  -8   7     1751.28     1768.13     57.67 o 
  -2  -8   7     1079.06     1106.97     64.03 o 
  -1  -8   7      489.96      504.74     26.58 o 
   0  -8   7       31.67       54.16     12.89 o 
   1  -8   7      522.45      521.05     31.59 o 
   2  -8   7     1513.37     1308.24     43.64 o 
   3  -8   7      643.06      561.95     30.82 o 
   4  -8   7      863.11      879.94     34.53 o 
   5  -8   7      479.22      534.13     45.85 o 
   6  -8   7      360.02      456.56     44.98 o 
   7  -8   7        0.39      -19.08     24.19 o 
   8  -8   7       50.31       57.31     29.68 o 
  -5  -7   7      247.21      256.53     21.93 o 
  -4  -7   7      125.55      123.93     21.29 o 
  -3  -7   7       73.07       87.73     14.98 o 
  -2  -7   7      933.35      991.65     36.43 o 
  -1  -7   7      395.24      419.92     22.58 o 
   0  -7   7      443.78      441.74     22.08 o 
   1  -7   7      609.64      619.79     26.21 o 
   2  -7   7     2209.34     2187.29     81.87 o 
   3  -7   7     2714.29     2619.18     73.15 o 
   4  -7   7     2274.87     2180.83     91.37 o 
   5  -7   7     1331.88     1319.56     67.31 o 
   6  -7   7       18.86        4.13     21.52 o 
   7  -7   7      133.21      194.36     35.63 o 
   8  -7   7      633.49      707.82     59.70 o 
  -6  -6   7      852.56      874.02     36.27 o 
  -5  -6   7      410.63      396.08     23.38 o 
  -4  -6   7        0.67       -4.82     10.78 o 
  -3  -6   7     1263.64     1294.89     42.64 o 
  -2  -6   7     1809.07     1820.64     54.74 o 
  -1  -6   7     1468.69     1381.78     51.88 o 
   0  -6   7     2310.14     2282.33     64.24 o 
   1  -6   7      367.67      393.12     19.91 o 
   2  -6   7      437.83      410.53     28.16 o 
   3  -6   7       21.54       21.57      9.87 o 
   4  -6   7      246.94      254.04     27.22 o 
   5  -6   7      265.14      195.07     28.29 o 
   6  -6   7      129.24      115.63     26.94 o 
   7  -6   7       61.52       91.71     27.29 o 
   8  -6   7       12.33       28.93     25.60 o 
  -7  -5   7      115.49      135.06     17.84 o 
  -6  -5   7       81.81       59.31     13.58 o 
  -5  -5   7      235.26      211.56     17.43 o 
  -4  -5   7      425.49      384.04     21.17 o 
  -3  -5   7     1962.52     1964.55     57.11 o 
  -2  -5   7    10494.66    10497.88    258.46 o 
  -1  -5   7     4233.36     4206.45    108.82 o 
   0  -5   7      694.06      666.52     25.29 o 
   1  -5   7      749.23      759.96     27.27 o 
   2  -5   7       51.71       49.32     17.42 o 
   3  -5   7     1297.93     1382.40     43.96 o 
   4  -5   7     1406.15     1472.91     46.37 o 
   5  -5   7      429.63      471.35     40.85 o 
   6  -5   7     3858.11     4075.00    158.84 o 
   7  -5   7     1851.51     1877.84     89.03 o 
   8  -5   7      218.53      267.89     38.65 o 
   9  -5   7        1.43       28.16     27.12 o 
  -8  -4   7       30.84       34.61     16.36 o 
  -7  -4   7      204.72      201.18     15.65 o 
  -6  -4   7      591.68      646.80     30.45 o 
  -5  -4   7     1295.27     1319.16     34.20 o 
  -4  -4   7      973.95      954.86     25.83 o 
  -3  -4   7     1765.20     1749.36     40.35 o 
  -2  -4   7     2589.76     2588.23     55.87 o 
  -1  -4   7        1.78       -1.09      9.82 o 
   0  -4   7      149.87      158.36     11.82 o 
   1  -4   7      591.78      619.17     22.81 o 
   2  -4   7      423.80      480.06     29.66 o 
   3  -4   7        4.25        5.40      5.33 o 
   4  -4   7      822.39      864.59     24.71 o 
   5  -4   7      408.67      460.70     22.97 o 
   6  -4   7      202.02      185.60     17.37 o 
   7  -4   7        1.88        1.74     12.14 o 
   8  -4   7       22.63        6.98     15.97 o 
   9  -4   7       10.16       19.22     16.51 o 
  -8  -3   7      254.75      331.35     34.81 o 
  -7  -3   7     1889.09     1856.66     46.32 o 
  -6  -3   7     4054.49     3811.41     82.98 o 
  -5  -3   7     2367.83     2287.35     52.05 o 
  -4  -3   7      723.89      743.95     21.02 o 
  -3  -3   7       83.88       87.39      6.99 o 
  -2  -3   7      803.78      815.19     20.80 o 
  -1  -3   7     2346.39     2339.41     49.87 o 
   0  -3   7     3115.96     2716.77     71.37 o 
   1  -3   7     2662.35     2487.74     65.23 o 
   2  -3   7     9762.53     9546.30    238.74 o 
   3  -3   7     2532.91     2508.44     55.91 o 
   4  -3   7      329.88      391.95     16.30 o 
   5  -3   7       81.77       85.23     12.69 o 
   6  -3   7       22.50       28.80     14.14 o 
   7  -3   7     1001.04      980.76     40.02 o 
   8  -3   7      356.82      374.58     27.57 o 
   9  -3   7      232.31      280.68     28.29 o 
  -9  -2   7      263.20      269.76     32.41 o 
  -8  -2   7      246.91      273.73     29.51 o 
  -7  -2   7     1083.03     1074.50     30.51 o 
  -6  -2   7      251.29      232.81     12.61 o 
  -5  -2   7       19.69        7.96      5.81 o 
  -4  -2   7       65.80       78.84     11.63 o 
  -3  -2   7       84.47       79.47      6.29 o 
  -2  -2   7        6.38        5.47      4.04 o 
  -1  -2   7      120.07      107.02      8.83 o 
   0  -2   7     2406.36     2571.26     68.61 o 
   1  -2   7      171.32      170.45      9.32 o 
   2  -2   7      213.06      206.05     10.96 o 
   3  -2   7       58.21       48.55      7.57 o 
   4  -2   7      524.00      524.54     18.60 o 
   5  -2   7      773.65      732.95     30.23 o 
   6  -2   7     1292.69     1334.64     46.35 o 
   7  -2   7      679.90      768.36     35.14 o 
   8  -2   7     1136.47     1169.64     46.94 o 
  -9  -1   7      547.09      573.83     43.21 o 
  -8  -1   7      167.61      143.44     23.32 o 
  -7  -1   7       21.36       22.20     12.35 o 
  -6  -1   7      154.71      204.96     14.99 o 
  -5  -1   7      594.95      578.88     17.72 o 
  -4  -1   7     5992.84     5900.33    120.73 o 
  -3  -1   7     6505.80     6680.66    135.43 o 
  -2  -1   7     7695.81     7890.28    158.57 o 
  -1  -1   7     2722.70     2687.89     72.58 o 
   0  -1   7      268.26      212.17     18.75 o 
   1  -1   7     1107.30     1299.27     31.81 o 
   2  -1   7      629.61      564.10     18.39 o 
   3  -1   7     2109.92     2066.76     58.99 o 
   4  -1   7     2353.71     2311.66     53.67 o 
   5  -1   7     1508.61     1411.61     46.94 o 
   6  -1   7      193.20      187.18     22.24 o 
   7  -1   7      113.12      102.61     22.33 o 
   8  -1   7       11.84        6.19     15.98 o 
 -10   0   7       56.87       67.61     24.53 o 
  -9   0   7        8.53       16.06     20.63 o 
  -8   0   7       44.41       25.16     16.83 o 
  -7   0   7       20.08       10.15     10.95 o 
  -6   0   7       73.40       68.05     11.80 o 
  -5   0   7      577.68      613.01     17.87 o 
  -4   0   7      693.71      668.35     18.13 o 
  -3   0   7      476.21      536.60     19.44 o 
  -2   0   7      117.58      117.54      7.77 o 
  -1   0   7       19.89       28.82      5.72 o 
   0   0   7      472.80      469.18     15.87 o 
   1   0   7     1552.01     1540.51     36.98 o 
   2   0   7     4078.76     4003.66     85.93 o 
   3   0   7     3291.00     2950.76    220.41 o 
   4   0   7     2663.42     2638.78     60.59 o 
   5   0   7      207.24      254.60     26.75 o 
   6   0   7      107.04      135.67     18.39 o 
   7   0   7       60.36       44.99     16.64 o 
   8   0   7      136.81      154.24     33.06 o 
 -10   1   7     1111.04     1256.90     67.29 o 
  -9   1   7      721.20      686.96     44.58 o 
  -8   1   7     2158.61     2258.38     95.37 o 
  -7   1   7     2032.65     2089.01     63.75 o 
  -6   1   7     2402.62     2412.09     70.52 o 
  -5   1   7     1120.67     1101.62     37.76 o 
  -4   1   7     2418.64     2658.42     74.66 o 
  -3   1   7        6.87        4.18      7.07 o 
  -2   1   7      997.46      984.05     24.16 o 
  -1   1   7     1628.05     1572.97     45.01 o 
   0   1   7     4815.26     4550.54    138.23 o 
   1   1   7     2209.16     2233.33     51.27 o 
   2   1   7      439.63      349.44     15.45 o 
   3   1   7       60.79       77.92      9.27 o 
   4   1   7       22.06       16.54     11.14 o 
   5   1   7       99.00       35.51     29.29 o 
   6   1   7       30.78       14.24     16.45 o 
   7   1   7       77.44       53.73     26.51 o 
 -10   2   7        0.04      -13.04     20.96 o 
  -9   2   7      130.02      180.10     26.28 o 
  -8   2   7       74.06       82.77     19.65 o 
  -7   2   7      211.72      194.97     26.42 o 
  -6   2   7       23.68       17.71      9.94 o 
  -5   2   7       54.07       66.64     30.62 o 
  -4   2   7     1831.32     1752.46     52.66 o 
  -3   2   7     1283.38     1237.51     56.14 o 
  -2   2   7     5862.34     5866.37    120.14 o 
  -1   2   7     4525.96     4415.36     92.64 o 
   0   2   7     3639.59     3578.08     76.95 o 
   1   2   7      131.70      100.97     20.28 o 
   2   2   7      364.94      383.09     19.85 o 
   3   2   7      165.02      189.04     13.47 o 
   4   2   7     1149.81     1221.70     64.48 o 
   5   2   7     1959.64     1841.38     60.82 o 
   6   2   7      994.60     1019.74     43.36 o 
   7   2   7      709.93      855.08     73.51 o 
 -10   3   7      955.79     1072.12     62.02 o 
  -9   3   7       31.01       45.67     19.95 o 
  -8   3   7       43.74       48.82     18.04 o 
  -7   3   7      300.95      331.22     29.37 o 
  -6   3   7      747.17      788.53     30.87 o 
  -5   3   7     1182.78     1202.37     40.64 o 
  -4   3   7      901.50      344.27     26.79 o 
  -3   3   7      429.98      434.90     25.51 o 
  -2   3   7     1071.40     1123.31     27.98 o 
  -1   3   7        0.54       -1.12      5.40 o 
   0   3   7       93.05      110.92     13.96 o 
   1   3   7      455.48      487.95     18.73 o 
   2   3   7        6.37        8.73      7.69 o 
   3   3   7        0.38        1.02      8.07 o 
   4   3   7       57.37       14.14     24.04 o 
   5   3   7       33.24       19.50     15.47 o 
   6   3   7      146.50      140.25     21.45 o 
 -10   4   7        0.79       31.07     22.01 o 
  -9   4   7       18.53       -9.43     18.27 o 
  -8   4   7       18.63       24.63     17.46 o 
  -7   4   7      204.88      207.85     21.80 o 
  -6   4   7     2945.87     2930.28     83.63 o 
  -5   4   7     1972.75     1967.79     68.10 o 
  -4   4   7      963.79      394.90     28.68 o 
  -3   4   7       18.52       15.74     13.70 o 
  -2   4   7       32.97       38.24      6.66 o 
  -1   4   7     2405.75     2372.40     62.21 o 
   0   4   7     2438.26     2497.08     57.76 o 
   1   4   7     2866.60     2775.85     64.15 o 
   2   4   7     3578.69     3422.99     77.88 o 
   3   4   7     2620.59     2537.94     61.75 o 
   4   4   7      476.05      409.77     39.73 o 
   5   4   7       63.98       56.51     18.90 o 
 -10   5   7      432.26      346.85     36.96 o 
  -9   5   7      459.19      497.24     40.71 o 
  -8   5   7      234.13      210.33     27.09 o 
  -7   5   7        8.83       -0.27     10.74 o 
  -6   5   7      673.85      704.22     30.20 o 
  -5   5   7       49.78       44.86     12.11 o 
  -4   5   7      258.78      207.74     24.46 o 
  -3   5   7      270.86      263.45     21.34 o 
  -2   5   7        1.57        7.85      7.03 o 
  -1   5   7     1210.31     1231.33     33.51 o 
   0   5   7      154.50      147.21     12.16 o 
   1   5   7      193.66      208.43     14.60 o 
   2   5   7       30.45       27.82     10.26 o 
   3   5   7       21.49       22.29     11.55 o 
   4   5   7        0.29      -11.09     14.94 o 
   5   5   7      195.94      172.76     24.90 o 
 -10   6   7      461.37      517.86     43.43 o 
  -9   6   7      678.74      666.58     46.97 o 
  -8   6   7      516.72      547.99     28.08 o 
  -7   6   7        0.89      -14.82     10.68 o 
  -6   6   7      224.66      189.52     21.41 o 
  -5   6   7     1286.14     1283.15     65.68 o 
  -4   6   7     1576.84     1561.05     53.10 o 
  -3   6   7     2861.24     2911.43     87.01 o 
  -2   6   7     1584.22     1541.91     53.67 o 
  -1   6   7      824.32      849.81     27.13 o 
   0   6   7      316.18      324.18     28.17 o 
   1   6   7        2.22       -2.02      9.90 o 
   2   6   7        4.34       -2.53     10.86 o 
   3   6   7      383.35      386.90     22.73 o 
   4   6   7      351.58      276.13     26.98 o 
  -9   7   7       93.61      116.06     26.77 o 
  -8   7   7      426.42      453.47     27.84 o 
  -7   7   7      138.30      143.22     25.64 o 
  -6   7   7       12.01        2.60     17.46 o 
  -5   7   7       40.91       15.01      9.27 o 
  -4   7   7      287.11      318.84     24.72 o 
  -3   7   7       91.96      108.51     17.54 o 
  -2   7   7       15.51       30.48     14.60 o 
  -1   7   7       24.38       11.79     13.50 o 
   0   7   7        1.23       -1.49     10.25 o 
   1   7   7      456.47      464.12     23.61 o 
   2   7   7     1018.27      972.75     34.24 o 
  -8   8   7     1427.31     1427.25     52.43 o 
  -7   8   7     1730.43     1776.11     86.02 o 
  -6   8   7      992.77     1119.39     86.48 o 
  -5   8   7      790.41      756.70     98.55 o 
  -4   8   7      140.20      152.90     20.26 o 
  -3   8   7       72.69       52.73     20.65 o 
  -2   8   7       48.52       45.03     23.73 o 
  -1   8   7       91.74      141.53     21.32 o 
   0   8   7      260.66      291.67     65.50 o 
   1   8   7      630.87      665.06     29.86 o 
  -7   9   7        3.17       13.28     16.63 o 
  -6   9   7        5.34        7.15     27.37 o 
  -5   9   7       79.19       96.43     20.62 o 
  -4   9   7       47.92       40.40     17.12 o 
  -3   9   7      318.05      331.34     30.49 o 
  -2   9   7     1847.34     1761.55     65.22 o 
  -1   9   7     1316.12     1322.22     55.80 o 
   0 -10   8       81.66       64.42     18.71 o 
   1 -10   8      229.14      216.19     22.49 o 
   2 -10   8      121.04      114.25     21.02 o 
   3 -10   8      309.18      292.82     23.94 o 
   4 -10   8       35.82       29.48     15.90 o 
   5 -10   8      102.89       67.18     30.57 o 
  -2  -9   8     1680.01     1688.75     58.30 o 
  -1  -9   8     1603.46     1523.71     52.49 o 
   0  -9   8     1094.68     1116.31     42.38 o 
   1  -9   8       89.52       84.53     16.55 o 
   2  -9   8       93.27       95.92     16.18 o 
   3  -9   8      228.47      217.22     20.20 o 
   4  -9   8      254.40      235.24     21.21 o 
   5  -9   8      145.98       77.08     27.13 o 
   6  -9   8      183.74      130.90     32.09 o 
  -4  -8   8       20.73        8.57     15.86 o 
  -3  -8   8       45.46       45.82     15.26 o 
  -2  -8   8       78.03       98.62     16.15 o 
  -1  -8   8      341.63      333.59     22.82 o 
   0  -8   8        6.81       -2.10     11.49 o 
   1  -8   8      371.64      361.34     22.88 o 
   2  -8   8     1170.55     1097.91     39.38 o 
   3  -8   8     1663.81     1622.62     51.43 o 
   4  -8   8     2556.46     2482.02    105.07 o 
   5  -8   8     1621.11     1630.39     80.12 o 
   6  -8   8      542.05      585.49     52.14 o 
   7  -8   8      120.57      131.45     34.36 o 
  -5  -7   8      910.71      869.55     37.75 o 
  -4  -7   8      480.41      464.13     26.60 o 
  -3  -7   8        2.15        4.61     13.02 o 
  -2  -7   8      674.41      645.04     29.62 o 
  -1  -7   8      546.17      505.55     25.61 o 
   0  -7   8      854.86      861.18     32.83 o 
   1  -7   8     2494.68     2306.76    110.14 o 
   2  -7   8     1477.91     1411.59     58.14 o 
   3  -7   8      210.01      211.85     16.95 o 
   4  -7   8      156.05      140.75     18.63 o 
   5  -7   8       36.54       16.67     21.44 o 
   6  -7   8       29.25       14.54     22.84 o 
   7  -7   8       44.83       32.70     26.16 o 
   8  -7   8      760.67      945.60     64.59 o 
  -6  -6   8       94.17       90.95     16.30 o 
  -5  -6   8       19.57        2.11     12.73 o 
  -4  -6   8        3.15        7.41      9.71 o 
  -3  -6   8      150.45      164.39     15.59 o 
  -2  -6   8      560.05      598.87     26.68 o 
  -1  -6   8     2762.94     2770.89     76.99 o 
   0  -6   8     2143.20     2179.48     62.53 o 
   1  -6   8     1410.09     1418.80     44.53 o 
   2  -6   8      744.32      752.34     31.84 o 
   3  -6   8       43.34       37.14     16.22 o 
   4  -6   8      188.68      194.62     17.54 o 
   5  -6   8     1143.09     1067.23     61.14 o 
   6  -6   8     1382.10     1441.83     74.73 o 
   7  -6   8     2492.40     2706.68    118.51 o 
   8  -6   8     1067.72     1257.88     73.23 o 
  -7  -5   8       25.84       39.78     14.66 o 
  -6  -5   8      278.78      285.30     20.93 o 
  -5  -5   8      506.86      539.99     25.57 o 
  -3  -5   8     1289.91     1235.43     40.43 o 
  -2  -5   8     1499.31     1506.87     46.04 o 
  -1  -5   8      511.90      518.28     22.20 o 
   0  -5   8       46.50       35.66      9.65 o 
   1  -5   8       89.65      146.26     21.69 o 
   2  -5   8        6.41        4.46      8.61 o 
   3  -5   8        3.61        4.74      9.94 o 
   4  -5   8      245.47      270.81     19.17 o 
   5  -5   8       93.77      100.42     25.27 o 
   6  -5   8      415.59      346.35     37.48 o 
   7  -5   8       92.83       87.23     27.34 o 
   8  -5   8      312.77      431.66     46.45 o 
  -7  -4   8      455.63      487.87     26.62 o 
  -6  -4   8      930.68      942.90     35.03 o 
  -5  -4   8     2256.17     2181.25     62.87 o 
  -4  -4   8     1317.02     1294.03     52.70 o 
  -3  -4   8     3968.72     3876.59    101.52 o 
  -2  -4   8      763.73      772.08     27.71 o 
  -1  -4   8        0.13       12.01     10.38 o 
   0  -4   8     1089.40     1017.26     33.10 o 
   1  -4   8     2368.24     2483.73    117.04 o 
   2  -4   8     6292.28     3955.04    143.54 o 
   3  -4   8     4581.78     4587.81    119.80 o 
   4  -4   8      205.93      280.36     42.11 o 
   5  -4   8      171.68      155.27     25.95 o 
   6  -4   8      203.32      193.08     29.29 o 
   7  -4   8       11.73       24.85     24.09 o 
   8  -4   8      152.67      147.79     32.98 o 
  -8  -3   8      478.43      492.65     39.36 o 
  -7  -3   8      708.42      732.65     32.92 o 
  -6  -3   8     1209.29     1142.97     31.27 o 
  -5  -3   8       84.06       74.58      8.46 o 
  -4  -3   8        8.25        6.34      5.65 o 
  -3  -3   8     1343.11     1322.67     50.58 o 
  -2  -3   8      618.64      631.54     17.62 o 
  -1  -3   8        2.03        3.70      5.70 o 
   0  -3   8       65.44       75.54     16.81 o 
   1  -3   8      409.31      412.35     17.38 o 
   2  -3   8       49.14       52.72      9.49 o 
   3  -3   8     1158.91     1148.98     46.15 o 
   4  -3   8     5002.00     4944.75    105.03 o 
   5  -3   8      271.71      292.10     25.74 o 
   6  -3   8      617.23      556.20     28.00 o 
   7  -3   8      995.63      905.62     43.43 o 
   8  -3   8      759.39      817.83     39.01 o 
  -9  -2   8      957.26     1199.85     64.72 o 
  -8  -2   8      685.88      690.93     42.72 o 
  -7  -2   8      553.25      623.12     29.90 o 
  -6  -2   8       64.36       54.96      8.44 o 
  -5  -2   8        9.48       17.27      6.36 o 
  -4  -2   8     2266.39     2197.53     57.31 o 
  -3  -2   8     4224.95     4233.37     88.22 o 
  -2  -2   8     9666.63     9677.87    194.28 o 
  -1  -2   8     5247.59     5067.87    104.16 o 
   0  -2   8     3138.55     2981.07     63.92 o 
   1  -2   8      883.41      946.90     25.17 o 
   2  -2   8        4.43        8.44      6.31 o 
   3  -2   8       87.99      107.39     16.24 o 
   4  -2   8      673.35      658.28     27.67 o 
   5  -2   8      718.90      721.08     30.74 o 
   6  -2   8      641.76      641.34     30.90 o 
   7  -2   8      693.35      696.27     42.00 o 
   8  -2   8        7.63       15.48     17.08 o 
  -9  -1   8        3.92        0.96     19.60 o 
  -8  -1   8       10.88        2.18     16.49 o 
  -7  -1   8        8.46       10.06     11.87 o 
  -6  -1   8       11.76       11.96     30.82 o 
  -5  -1   8       20.15       18.71      6.55 o 
  -4  -1   8      143.63      141.66     17.51 o 
  -3  -1   8      508.37      491.39     15.18 o 
  -2  -1   8       52.15       51.55      5.80 o 
  -1  -1   8      324.39      395.00     15.27 o 
   0  -1   8      222.70      282.05     12.73 o 
   1  -1   8      248.43      232.22     12.19 o 
   2  -1   8     2039.90     2075.65     48.40 o 
   3  -1   8      770.25      769.70     23.95 o 
   4  -1   8      979.56     1075.05     38.37 o 
   5  -1   8     1593.51     1604.68     52.76 o 
   6  -1   8     1077.04     1061.09     43.12 o 
   7  -1   8      131.19      130.61     20.19 o 
   8  -1   8       48.88       18.12     17.16 o 
  -9   0   8        3.14       17.25     19.34 o 
  -8   0   8     1014.06     1009.97     52.67 o 
  -7   0   8     1570.14     1699.57     74.84 o 
  -6   0   8     3479.64     3565.33     99.38 o 
  -5   0   8     2528.06     2626.18     75.27 o 
  -4   0   8     1917.84     1903.30     49.42 o 
  -3   0   8       11.53        6.91      7.51 o 
  -2   0   8      108.14      105.41      7.53 o 
  -1   0   8      772.01      827.42     22.68 o 
   0   0   8     4009.49     4021.58     85.55 o 
   1   0   8     3549.38     3767.96     81.10 o 
   2   0   8     2177.99     2042.97     56.18 o 
   3   0   8      927.99      914.05     30.88 o 
   4   0   8      218.40      253.02     28.42 o 
   5   0   8        2.45       10.20     13.17 o 
   6   0   8       11.67      -12.59     13.64 o 
   7   0   8      137.85       95.08     19.99 o 
 -10   1   8       71.15       36.01     23.28 o 
  -9   1   8       34.45       32.75     21.25 o 
  -8   1   8      118.20      110.79     21.44 o 
  -7   1   8      389.60      370.04     23.33 o 
  -6   1   8      363.64      360.53     21.18 o 
  -5   1   8      411.87      409.73     21.59 o 
  -4   1   8        5.67        7.35      6.47 o 
  -3   1   8      402.77      428.98     20.35 o 
  -2   1   8     2470.65     2350.72     51.86 o 
  -1   1   8     1691.18     1473.63     35.69 o 
   0   1   8     1560.10     1497.31     36.94 o 
   1   1   8     1096.80     1061.16     29.27 o 
   2   1   8     1167.27     1171.03     32.26 o 
   3   1   8       93.59      108.73     11.30 o 
   4   1   8       77.58       40.50     26.78 o 
   5   1   8     1042.61      979.54     39.79 o 
   6   1   8     1579.64     1477.44    202.60 o 
   7   1   8     1975.56     1992.30     95.63 o 
 -10   2   8      728.80      786.50     53.14 o 
  -9   2   8     1198.68     1229.94     64.41 o 
  -8   2   8      752.73      765.94     41.07 o 
  -7   2   8       12.20      -10.62     10.40 o 
  -6   2   8       86.99       79.89     14.80 o 
  -5   2   8      221.48      206.33     20.80 o 
  -4   2   8     1504.21     1403.33     60.29 o 
  -3   2   8     2702.83     2559.89     73.43 o 
  -2   2   8     1357.28     1388.93     33.28 o 
  -1   2   8      452.87      399.26     15.22 o 
   0   2   8      306.67      304.59     14.41 o 
   1   2   8      118.85       94.70     10.17 o 
   2   2   8      258.09      230.07     19.61 o 
   3   2   8        5.23       12.02      8.68 o 
   4   2   8        0.16      -12.81     10.66 o 
   5   2   8       16.16        7.00     15.05 o 
   6   2   8       89.79       94.51     19.44 o 
 -10   3   8        3.68       27.87     22.12 o 
  -9   3   8        0.87        9.07     18.26 o 
  -8   3   8      125.92      134.04     16.48 o 
  -7   3   8      611.19      580.62     42.04 o 
  -6   3   8     1061.49     1002.48     37.52 o 
  -5   3   8     3292.60     3303.18     92.93 o 
  -4   3   8     3400.78     3223.07     90.61 o 
  -3   3   8     2109.20     2070.62     91.49 o 
  -2   3   8     1549.44     1503.08     42.68 o 
  -1   3   8       40.83       35.36      6.71 o 
   0   3   8      599.31      600.75     20.57 o 
   1   3   8     2123.84     2135.79     51.57 o 
   2   3   8     1435.55     1356.38     37.42 o 
   3   3   8     3444.98     3392.47     78.23 o 
   4   3   8     1067.58     1022.29     42.15 o 
   5   3   8      536.18      435.41     41.98 o 
   6   3   8      218.49      201.50     25.71 o 
 -10   4   8       74.71       67.83     24.50 o 
  -9   4   8      328.11      296.89     32.94 o 
  -8   4   8     2087.54     2150.51     70.96 o 
  -7   4   8     1423.12     1530.59     51.44 o 
  -6   4   8      962.27      988.10     87.41 o 
  -5   4   8      150.03      165.06     16.31 o 
  -4   4   8        8.66       11.65     10.52 o 
  -3   4   8      107.58      115.12     14.85 o 
  -2   4   8      119.93       95.88     14.18 o 
  -1   4   8      488.72      518.26     19.03 o 
   0   4   8       69.62       73.18     12.04 o 
   1   4   8       23.05       33.64      9.49 o 
   2   4   8       75.57       73.13     11.72 o 
   3   4   8       21.97       14.83     10.74 o 
   4   4   8       55.37       62.24     31.23 o 
   5   4   8       36.30        5.12     11.05 o 
 -10   5   8      554.48      578.08     47.30 o 
  -9   5   8      453.59      398.73     38.29 o 
  -8   5   8      355.36      338.88     23.92 o 
  -7   5   8     1024.43      945.77     37.60 o 
  -6   5   8       85.55       91.09     15.06 o 
  -5   5   8       23.55       23.55     12.09 o 
  -4   5   8       45.04       54.53     13.13 o 
  -3   5   8     1677.99     1760.31     58.29 o 
  -2   5   8     5617.56     5721.23    155.34 o 
  -1   5   8     6880.86     6882.60    144.51 o 
   0   5   8     1548.55     1590.53     42.16 o 
   1   5   8      564.46      561.14     22.89 o 
   2   5   8        8.73       -8.25     10.31 o 
   3   5   8      162.31      142.89     15.95 o 
   4   5   8      208.65      244.95     29.32 o 
  -9   6   8       16.39        9.68     19.38 o 
  -8   6   8        3.03       -2.27     12.76 o 
  -7   6   8       11.52       12.90     12.99 o 
  -6   6   8        1.92        6.50     12.60 o 
  -5   6   8       30.18       10.05     11.16 o 
  -4   6   8       41.89       60.82     14.27 o 
  -3   6   8       92.34       97.56     16.57 o 
  -2   6   8       18.79       22.71     13.42 o 
  -1   6   8       42.11       54.47     15.15 o 
   0   6   8      107.06      115.25     13.27 o 
   1   6   8       19.79       25.46     11.42 o 
   2   6   8      343.55      366.39     21.98 o 
   3   6   8      637.12      609.52     43.56 o 
  -9   7   8       28.74        8.29     22.61 o 
  -8   7   8       49.46       52.47     16.47 o 
  -7   7   8      767.23      761.13     36.80 o 
  -6   7   8     2003.17     2024.81     67.51 o 
  -5   7   8      801.53      856.42     38.84 o 
  -4   7   8      668.96      713.70     36.34 o 
  -3   7   8      439.74      462.62     30.59 o 
  -2   7   8       49.10       37.23     15.64 o 
  -1   7   8      187.41      214.95     26.75 o 
   0   7   8      269.47      281.94     25.70 o 
   1   7   8      666.70      748.45     29.82 o 
   2   7   8      791.34      772.62     32.18 o 
  -8   8   8        4.82        1.20     15.30 o 
  -7   8   8        1.20        3.35     15.37 o 
  -6   8   8      108.32      101.73     19.48 o 
  -5   8   8      362.04      393.13     29.95 o 
  -4   8   8       44.73       34.53     16.36 o 
  -3   8   8       53.10       44.48     17.23 o 
  -2   8   8      659.69      648.41     35.95 o 
  -1   8   8      825.51      845.23     42.69 o 
   0   8   8      810.81      857.66     42.75 o 
  -6   9   8       25.89       27.94     18.49 o 
  -5   9   8       37.76       38.69     19.10 o 
  -4   9   8      197.98      203.52     25.38 o 
  -3   9   8      637.89      638.57     38.65 o 
   1 -10   9      687.81      716.43     36.44 o 
   2 -10   9      548.71      490.92     49.61 o 
   3 -10   9       22.63       17.58     20.28 o 
   4 -10   9       24.76        5.10     23.44 o 
  -2  -9   9      189.50      189.75     31.32 o 
  -1  -9   9      511.70      558.62     31.09 o 
   0  -9   9      170.63      170.55     20.58 o 
   1  -9   9      176.94      146.97     33.85 o 
   2  -9   9        8.41        5.02     17.14 o 
   3  -9   9      178.65      199.63     20.14 o 
   4  -9   9     1030.01     1029.99     58.84 o 
   5  -9   9      961.92      907.00     59.95 o 
   6  -9   9      959.81      791.18     58.89 o 
  -3  -8   9      628.13      603.30     49.69 o 
  -2  -8   9      278.08      278.13     22.62 o 
  -1  -8   9        8.22       -0.05     13.53 o 
   0  -8   9      122.89       92.49     15.67 o 
   1  -8   9      285.48      347.71     23.32 o 
   2  -8   9      669.81      655.88     29.93 o 
   3  -8   9      342.43      359.52     23.41 o 
   4  -8   9      145.14      128.18     18.61 o 
   5  -8   9        0.11        0.39     24.76 o 
   6  -8   9        8.97      -27.98     25.43 o 
   7  -8   9       81.98       49.36     32.39 o 
  -5  -7   9      598.79      683.58     33.70 o 
  -4  -7   9       23.68       32.84     14.01 o 
  -3  -7   9        1.11      -10.67     11.93 o 
  -2  -7   9       11.67       30.03     12.80 o 
  -1  -7   9      664.80      628.01     28.54 o 
   0  -7   9     2473.59     2384.34     69.72 o 
   1  -7   9     1459.68     1401.37     46.19 o 
   2  -7   9      600.49      638.36     28.10 o 
   3  -7   9     1563.28     1554.82     72.77 o 
   4  -7   9      525.35      491.40     27.81 o 
   5  -7   9       17.80       -4.97     20.61 o 
   6  -7   9      330.90      252.58     37.16 o 
   7  -7   9      839.89      846.94     59.69 o 
  -6  -6   9      136.80      148.00     19.13 o 
  -5  -6   9       43.27       65.50     15.18 o 
  -4  -6   9      789.11      765.80     32.01 o 
  -3  -6   9      995.10      938.93     56.22 o 
  -2  -6   9     1073.28     1049.65     37.07 o 
  -1  -6   9      531.64      497.12     23.90 o 
   0  -6   9      512.83      468.91     22.67 o 
   1  -6   9      205.54      146.23     14.57 o 
   2  -6   9       37.76       28.87     10.68 o 
   3  -6   9        4.21      -10.69     11.00 o 
   4  -6   9       34.07       37.82     13.48 o 
   5  -6   9        8.34      -21.64     19.86 o 
   6  -6   9       99.67       86.86     27.54 o 
   7  -6   9      176.02      191.90     34.22 o 
   8  -6   9       55.93        6.76     28.62 o 
  -7  -5   9        0.64      -22.56     24.32 o 
  -6  -5   9      514.48      531.41     27.53 o 
  -5  -5   9     1024.19     1061.33     38.24 o 
  -4  -5   9     1850.63     1840.23     55.98 o 
  -3  -5   9      348.63      298.47     18.92 o 
  -2  -5   9       42.76       76.75     11.86 o 
  -1  -5   9      942.07      908.74     32.51 o 
   0  -5   9       42.23       42.38     10.46 o 
   1  -5   9      102.10      132.98     13.55 o 
   2  -5   9     2237.85     2079.60     61.37 o 
   3  -5   9     2918.95     2877.86     80.92 o 
   4  -5   9     6153.99     6154.41    159.53 o 
   5  -5   9     2596.17     2595.13    109.78 o 
   6  -5   9      853.09      915.04     57.25 o 
   7  -5   9      399.42      429.57     45.17 o 
   8  -5   9       28.61       66.07     28.68 o 
  -7  -4   9      483.60      544.37     48.79 o 
  -6  -4   9      856.78      851.94     33.04 o 
  -5  -4   9      792.28      809.23     31.00 o 
  -4  -4   9      140.22      145.31     14.04 o 
  -3  -4   9     1225.39     1183.07     38.07 o 
  -2  -4   9       71.98       62.02      9.90 o 
  -1  -4   9      168.00      135.68     12.75 o 
   0  -4   9        5.77        8.41      8.21 o 
   1  -4   9        0.20        5.34     14.44 o 
   2  -4   9      429.59      284.76     26.29 o 
   3  -4   9       14.16       17.69     20.85 o 
   4  -4   9       10.22       17.76     19.15 o 
   5  -4   9      198.32      222.14     29.89 o 
   6  -4   9       66.90       82.44     25.96 o 
   7  -4   9      130.82      142.58     30.19 o 
   8  -4   9      279.86      303.95     41.57 o 
  -7  -3   9     1186.55     1263.79     71.41 o 
  -6  -3   9      510.94      537.43     44.09 o 
  -5  -3   9      306.16      288.30     17.06 o 
  -4  -3   9       26.76       39.95     14.01 o 
  -3  -3   9     1686.42     1668.91     48.54 o 
  -2  -3   9    10398.89    10297.03    252.64 o 
  -1  -3   9     2786.55     2949.57     78.78 o 
   0  -3   9     4560.91     4329.31    165.58 o 
   1  -3   9     2830.28     2941.28     80.29 o 
   2  -3   9     1972.50     2027.71     59.72 o 
   3  -3   9        5.62        0.26      5.20 o 
   4  -3   9      270.41      321.82     43.46 o 
   5  -3   9       84.64       79.72     13.73 o 
   6  -3   9     1214.59     1204.02     82.20 o 
   7  -3   9      510.71      470.67     29.47 o 
   8  -3   9       35.96       27.82     27.77 o 
  -9  -2   9       47.86       32.45     21.30 o 
  -8  -2   9       91.20       70.58     21.35 o 
  -7  -2   9       45.31       41.80     14.02 o 
  -6  -2   9       11.22       14.28     11.36 o 
  -5  -2   9       26.27       30.50     10.68 o 
  -4  -2   9        4.38        8.25      5.69 o 
  -3  -2   9      524.74      535.91     19.04 o 
  -2  -2   9        4.75        3.53      5.19 o 
  -1  -2   9      506.61      490.10     20.24 o 
   0  -2   9     1493.42     1554.70     37.19 o 
   1  -2   9      209.45      206.23     11.63 o 
   2  -2   9      302.52      325.65     22.49 o 
   3  -2   9      452.71      461.56     18.43 o 
   4  -2   9     2321.42     2356.24     68.48 o 
   5  -2   9     1307.91     1358.03     47.00 o 
   6  -2   9     1768.96     1649.28     55.62 o 
   7  -2   9      410.20      417.42     29.11 o 
   8  -2   9      575.05      650.27     35.63 o 
  -9  -1   9       87.77      119.97     26.63 o 
  -8  -1   9       48.76       43.07     19.58 o 
  -7  -1   9     1958.24     1792.52     63.12 o 
  -6  -1   9     4968.91     4644.80    126.62 o 
  -5  -1   9     2592.52     2495.96     72.58 o 
  -4  -1   9     4261.50     4048.86    343.79 o 
  -3  -1   9     3297.63     3288.47     70.44 o 
  -2  -1   9     1780.16     1741.42     79.09 o 
  -1  -1   9        3.03       19.62      9.25 o 
   0  -1   9      366.32      474.01     22.78 o 
   1  -1   9     1008.60     1013.47     51.82 o 
   2  -1   9     2992.66     2937.76     86.99 o 
   3  -1   9      750.12      801.32     25.75 o 
   4  -1   9        8.50        3.32      4.49 o 
   5  -1   9      117.69      131.32     18.17 o 
   6  -1   9       39.79       36.92     16.04 o 
   7  -1   9       80.58       53.42     28.55 o 
  -9   0   9       70.12       41.27     22.47 o 
  -8   0   9        6.81       -3.71     17.30 o 
  -7   0   9      135.96      135.79     16.88 o 
  -6   0   9       17.64        9.07     10.83 o 
  -5   0   9      476.85      475.41     25.15 o 
  -4   0   9      155.37      157.34     25.03 o 
  -3   0   9       28.19       29.92      9.49 o 
  -2   0   9      332.47      366.95     14.48 o 
  -1   0   9     1677.96     1692.54     70.26 o 
   0   0   9     5299.61     5581.09    116.66 o 
   1   0   9     2422.59     2414.60     55.65 o 
   2   0   9     3054.05     3103.80     70.08 o 
   3   0   9      978.76     1003.32     29.83 o 
   4   0   9      922.21      912.40     35.94 o 
   5   0   9        9.68      -16.39     12.32 o 
   6   0   9       38.52       22.84     15.52 o 
   7   0   9      459.81      495.96     33.22 o 
  -9   1   9     1067.40      985.45     55.36 o 
  -8   1   9     1473.83     1491.99     52.21 o 
  -7   1   9     1318.36     1254.69     44.96 o 
  -6   1   9     1081.11     1033.69     42.39 o 
  -5   1   9        6.63       19.75     10.48 o 
  -4   1   9      540.50      532.26     24.21 o 
  -3   1   9     1620.53     1597.58     49.95 o 
  -2   1   9     2999.18     3022.97     65.90 o 
  -1   1   9     1517.32     1511.40     37.29 o 
   0   1   9      194.25      147.40     11.21 o 
   1   1   9       73.43       76.50     10.05 o 
   2   1   9       61.52       56.13      9.97 o 
   3   1   9      235.18      255.04     16.33 o 
   4   1   9      199.41      260.21     28.26 o 
   5   1   9       18.88       15.51     14.75 o 
   6   1   9       46.05       54.08     18.40 o 
 -10   2   9        8.88       17.65     21.85 o 
  -9   2   9      239.49      283.57     32.87 o 
  -8   2   9        4.45        8.24     12.89 o 
  -7   2   9       56.62       53.80     13.58 o 
  -6   2   9      612.54      632.70     48.22 o 
  -5   2   9     1218.93     1228.87     43.02 o 
  -4   2   9     3399.47     3371.27     94.84 o 
  -3   2   9     2341.12     2204.73     97.40 o 
  -2   2   9     2764.53     2701.00     78.82 o 
  -1   2   9     1628.66     1497.06     37.37 o 
   0   2   9      781.03      811.11     28.37 o 
   1   2   9      351.36      335.98     17.13 o 
   2   2   9      934.80      879.48     27.91 o 
   3   2   9     1932.56     1890.42     49.09 o 
   4   2   9     1384.22     1240.98    159.23 o 
   5   2   9     1143.98       17.05     10.19 o 
   6   2   9      496.02      502.42     33.28 o 
 -10   3   9        5.70       10.39     21.79 o 
  -9   3   9        1.22      -16.82     18.03 o 
  -8   3   9      139.80      160.05     18.74 o 
  -7   3   9      367.97      331.30     22.94 o 
  -6   3   9      823.12      734.55     32.88 o 
  -5   3   9     1227.62     1226.05     43.36 o 
  -4   3   9     2534.71     2557.39     75.94 o 
  -3   3   9       42.75       33.60     10.70 o 
  -2   3   9       68.29       33.05     14.86 o 
  -1   3   9      307.62      292.45     36.80 o 
   0   3   9      219.85      201.33     15.54 o 
   1   3   9       43.60       18.21      8.64 o 
   2   3   9      193.65      209.59     17.27 o 
   3   3   9      342.14      319.14     19.40 o 
   4   3   9      190.35      192.67     22.08 o 
   5   3   9      164.23      137.72     32.96 o 
 -10   4   9      217.91      234.39     33.06 o 
  -9   4   9      678.18      716.69     47.84 o 
  -8   4   9     1617.28     1517.84     52.75 o 
  -7   4   9     1325.39     1282.45     46.32 o 
  -6   4   9     1697.04     1629.99     54.26 o 
  -5   4   9      328.21      178.59     75.05 o 
  -4   4   9        0.63        3.18     10.81 o 
  -3   4   9      333.06      365.94     37.20 o 
  -2   4   9     1099.94     1126.65     99.62 o 
  -1   4   9     2090.02     2127.07    153.18 o 
   0   4   9     2173.31     2160.24     61.09 o 
   1   4   9     1533.55     1514.69     62.05 o 
   2   4   9     1543.71     1516.67     42.69 o 
   3   4   9      339.43      312.68     19.98 o 
   4   4   9        6.82       -4.59     16.44 o 
  -9   5   9      278.45      300.81     35.36 o 
  -8   5   9      380.61      356.49     25.33 o 
  -7   5   9       17.59        7.75     13.38 o 
  -6   5   9       88.21       95.34     16.18 o 
  -5   5   9        3.35       -0.63     10.74 o 
  -4   5   9      134.88      126.56     21.96 o 
  -3   5   9       11.60       11.85     16.32 o 
  -2   5   9      405.93      382.15     26.46 o 
  -1   5   9       54.24       72.26     15.55 o 
   0   5   9      123.46      119.93     13.07 o 
   1   5   9      280.68      281.46     18.29 o 
   2   5   9        1.40        4.81     11.39 o 
   3   5   9       68.49       79.96     27.62 o 
  -9   6   9      124.06       74.07     25.17 o 
  -8   6   9      130.41      115.77     18.18 o 
  -7   6   9      131.11      143.49     21.70 o 
  -6   6   9     1430.60     1362.13     72.33 o 
  -5   6   9     1798.42     1937.90     65.03 o 
  -4   6   9     1242.42     1301.55     49.98 o 
  -3   6   9     1165.41     1198.57     47.02 o 
  -2   6   9     1050.43     1055.04     43.66 o 
  -1   6   9       10.62       -9.27     12.72 o 
   0   6   9       18.46       17.09     15.23 o 
   1   6   9      341.09      296.41     19.71 o 
   2   6   9      523.96      477.16     41.87 o 
  -8   7   9      861.40      877.81     40.82 o 
  -7   7   9        1.38       10.89     21.37 o 
  -6   7   9       18.10       32.34     16.07 o 
  -5   7   9      158.46      148.32     21.00 o 
  -4   7   9      606.60      634.94     46.86 o 
  -3   7   9       29.51       27.92     15.93 o 
  -2   7   9       46.93       34.25     16.34 o 
  -1   7   9        3.35      -19.22     25.68 o 
   0   7   9      520.07      558.44     35.62 o 
   1   7   9      462.32      528.45     35.95 o 
  -7   8   9      380.38      422.61     32.18 o 
  -6   8   9       72.53       64.31     35.97 o 
  -5   8   9       11.72        7.09     15.95 o 
  -4   8   9       26.92       37.33     18.49 o 
  -3   8   9      326.40      361.86     30.06 o 
  -2   8   9      164.09      234.68     26.46 o 
  -1   8   9      420.12      420.27     60.32 o 
  -1  -9  10      149.79      132.35     22.47 o 
   0  -9  10       11.46        6.62     15.59 o 
   1  -9  10       34.76       40.91     16.29 o 
   2  -9  10      406.04      417.38     27.71 o 
   3  -9  10      364.88      348.29     25.26 o 
   4  -9  10      449.85      455.38     45.56 o 
   5  -9  10      729.52      674.16     54.45 o 
  -3  -8  10      304.47      251.84     46.40 o 
  -2  -8  10       27.33       33.52     15.60 o 
  -1  -8  10       72.11       62.55     15.73 o 
   0  -8  10      434.21      400.20     29.53 o 
   1  -8  10     1101.95     1096.93     41.14 o 
   2  -8  10     1860.15     1752.99     56.45 o 
   3  -8  10     2052.91     2056.53     93.49 o 
   4  -8  10      902.68      851.04     55.35 o 
   5  -8  10      102.33      124.30     31.27 o 
   6  -8  10       20.82       -5.91     26.23 o 
  -4  -7  10        0.40        3.55     14.39 o 
  -3  -7  10      343.80      346.08     39.25 o 
  -2  -7  10      937.34      850.85     34.92 o 
  -1  -7  10     1079.06     1026.63     38.88 o 
   0  -7  10      854.70      780.63     32.52 o 
   1  -7  10      173.92      200.16     33.87 o 
   2  -7  10       76.89       64.08     13.85 o 
   3  -7  10        4.44       -8.56     13.19 o 
   4  -7  10      154.12      131.30     28.23 o 
   5  -7  10       36.84       35.80     24.54 o 
   6  -7  10       36.72       51.66     27.53 o 
   7  -7  10        4.39      -14.08     25.64 o 
  -5  -6  10      177.60      159.21     20.06 o 
  -4  -6  10      480.02      442.89     42.00 o 
  -3  -6  10      913.07      826.16     52.23 o 
  -2  -6  10     2465.57     2246.04     66.06 o 
  -1  -6  10     3120.48     3040.42     84.66 o 
   0  -6  10     1127.73     1077.28     38.39 o 
   1  -6  10       75.86       79.17     13.76 o 
   2  -6  10       54.07       62.88     20.31 o 
   3  -6  10      808.59      803.93     34.23 o 
   4  -6  10     2236.65     2425.50    104.31 o 
   5  -6  10     2098.12     1971.76     92.26 o 
   6  -6  10     1296.09     1300.97     72.02 o 
   7  -6  10     1135.67     1146.19     70.88 o 
  -6  -5  10      269.18      266.47     38.18 o 
  -5  -5  10      689.10      636.33     28.81 o 
  -4  -5  10      582.18      569.28     26.32 o 
  -3  -5  10      112.74      103.08     13.87 o 
  -2  -5  10        0.19        2.48      9.87 o 
  -1  -5  10       83.72       89.76     15.50 o 
   0  -5  10       16.03       14.15      9.62 o 
   1  -5  10      917.46      754.95     30.05 o 
   2  -5  10        2.71        2.62      8.92 o 
   3  -5  10      104.91      103.89     22.78 o 
   4  -5  10      775.65      731.42     48.60 o 
   5  -5  10      399.59      441.66     41.68 o 
   6  -5  10      403.33      354.47     39.62 o 
   7  -5  10      226.58      167.33     32.84 o 
  -7  -4  10      700.31      678.99     55.08 o 
  -6  -4  10     1476.47     1425.79     77.62 o 
  -5  -4  10     1756.75     1544.37     48.51 o 
  -4  -4  10      439.27      389.83     45.33 o 
  -3  -4  10      444.29      409.55     20.59 o 
  -2  -4  10       15.03       14.89     12.91 o 
  -1  -4  10     2041.89     2103.03     60.46 o 
   0  -4  10     2911.13     3011.94     82.11 o 
   1  -4  10     2197.58     2374.03     76.13 o 
   2  -4  10     2888.44     2997.52     84.01 o 
   3  -4  10     2366.45     2390.58    100.58 o 
   4  -4  10      538.57      540.73     40.79 o 
   5  -4  10        2.25        4.50     19.90 o 
   6  -4  10       24.31       25.93     22.88 o 
   7  -4  10      753.08      831.88     56.63 o 
  -7  -3  10      163.08      185.71     33.89 o 
  -6  -3  10        7.67       16.47     23.62 o 
  -5  -3  10      101.79       69.37     24.72 o 
  -4  -3  10       29.74       44.88      9.77 o 
  -3  -3  10       36.11       40.51      9.35 o 
  -2  -3  10        0.26        7.69      8.20 o 
  -1  -3  10      118.80      102.02     11.81 o 
   0  -3  10      979.49     1055.56     36.55 o 
   1  -3  10      457.58      498.47     25.34 o 
   2  -3  10      403.29      381.59     28.96 o 
   3  -3  10      108.39      109.71     16.02 o 
   4  -3  10      122.09      126.94     23.90 o 
   5  -3  10      560.70      646.47     45.28 o 
   6  -3  10     1232.89     1339.82     70.41 o 
   7  -3  10     1357.49     1461.66     78.81 o 
  -8  -2  10      114.94      109.27     33.02 o 
  -7  -2  10       30.22       29.43     14.30 o 
  -6  -2  10      658.27      716.41     54.56 o 
  -5  -2  10     1556.04     1600.70     51.44 o 
  -4  -2  10     3378.39     3423.68     94.83 o 
  -3  -2  10     4728.43     4749.35     99.49 o 
  -2  -2  10     3533.30     3634.96     77.74 o 
  -1  -2  10     1569.88     1601.02     38.68 o 
   0  -2  10      224.03      233.92     12.55 o 
   1  -2  10       40.48       53.54      8.39 o 
   2  -2  10      883.75      833.71     25.90 o 
   3  -2  10      715.76      772.47     45.52 o 
   4  -2  10       23.23       11.27      8.12 o 
   5  -2  10      396.47      404.30     25.87 o 
   6  -2  10      143.21      152.06     19.65 o 
   7  -2  10      196.84      208.10     23.28 o 
  -9  -1  10        1.10       -5.00     20.63 o 
  -8  -1  10        4.71        6.67     18.40 o 
  -7  -1  10        5.92       25.70     15.17 o 
  -6  -1  10       45.97       37.10     12.59 o 
  -5  -1  10      484.38      495.93     24.77 o 
  -4  -1  10       79.29       66.47     14.91 o 
  -3  -1  10      407.60      391.58     20.61 o 
  -2  -1  10       97.38      104.27      9.17 o 
  -1  -1  10        5.42       14.24      7.10 o 
   0  -1  10      270.40      291.34     14.70 o 
   1  -1  10     1320.57     1372.64     35.93 o 
   2  -1  10     1838.10     1985.66     48.29 o 
   3  -1  10     5942.05     6135.94    190.04 o 
   4  -1  10     6883.34     6798.40    314.43 o 
   5  -1  10      753.05      744.10     34.20 o 
   6  -1  10        2.22       -9.68     14.38 o 
   7  -1  10      162.19      140.68     22.12 o 
  -9   0  10      568.08      568.82     41.58 o 
  -8   0  10     1907.89     2002.98     84.34 o 
  -7   0  10     1227.05     1252.78     79.80 o 
  -6   0  10     1159.12     1136.32     41.62 o 
  -5   0  10      805.43      822.04     32.81 o 
  -4   0  10       18.56       24.97     13.89 o 
  -3   0  10      887.94      826.20     32.12 o 
  -2   0  10     2379.27     2443.31     77.50 o 
  -1   0  10      887.87      886.05     25.65 o 
   0   0  10     1118.68     1089.75     30.05 o 
   1   0  10      643.60      706.18     23.95 o 
   2   0  10      288.05      312.17     17.05 o 
   3   0  10      166.70      170.54     14.97 o 
   4   0  10        8.38       13.82     13.13 o 
   5   0  10       18.10        5.28      7.58 o 
   6   0  10      111.62      107.11     19.76 o 
  -9   1  10      334.76      361.49     36.70 o 
  -8   1  10       58.33       48.21     15.73 o 
  -7   1  10       38.69       43.14     14.03 o 
  -6   1  10        1.35        3.38     11.82 o 
  -5   1  10       50.45       59.80     12.37 o 
  -4   1  10     1227.74     1225.10     42.57 o 
  -3   1  10     1759.72     1812.44     85.54 o 
  -2   1  10     2055.91     2146.98     65.08 o 
  -1   1  10     3022.45     3179.48     70.54 o 
   0   1  10     3108.23     3271.74     73.02 o 
   1   1  10      140.24      129.58     11.90 o 
   2   1  10       19.39       25.29      9.59 o 
   3   1  10        8.68       11.18      9.80 o 
   4   1  10      221.23      260.99     22.78 o 
   5   1  10     1746.50     1509.34    249.97 o 
   6   1  10      819.47      890.63     74.83 o 
  -9   2  10      361.44      348.60     35.09 o 
  -8   2  10        3.53      -10.11     13.42 o 
  -7   2  10      339.61      366.44     32.70 o 
  -6   2  10      789.71      809.15     34.10 o 
  -5   2  10      645.41      596.47     35.80 o 
  -4   2  10      608.29      576.10     28.26 o 
  -3   2  10      214.68      224.58     19.17 o 
  -2   2  10      204.04      241.11     19.85 o 
  -1   2  10       19.70       42.75     14.45 o 
   0   2  10       49.96       36.56     14.01 o 
   1   2  10      190.00      164.97     13.38 o 
   2   2  10       59.95       59.48     16.15 o 
   3   2  10        0.73      -10.88      9.65 o 
   4   2  10      160.28      166.85     21.25 o 
   5   2  10      176.12      199.52     25.76 o 
  -9   3  10      189.86      196.71     29.06 o 
  -8   3  10      673.32      608.46     31.54 o 
  -7   3  10     1266.34     1239.54     45.61 o 
  -6   3  10     2056.00     1842.13    124.64 o 
  -5   3  10     2516.23     2569.34    105.85 o 
  -4   3  10     1846.68     1809.34     86.78 o 
  -3   3  10       39.93       33.68     12.10 o 
  -2   3  10       13.73       16.10     11.81 o 
  -1   3  10      423.74      381.08     24.57 o 
   0   3  10      677.35      657.46     26.05 o 
   1   3  10     2285.02     2232.79     55.32 o 
   2   3  10      653.58      679.82     31.55 o 
   3   3  10      307.89      322.39     24.12 o 
   4   3  10      243.42      284.10     25.75 o 
   5   3  10        0.51      -20.96     17.83 o 
  -9   4  10      524.57      529.64     42.08 o 
  -8   4  10      491.27      530.54     29.82 o 
  -7   4  10      175.57      150.04     18.96 o 
  -6   4  10      187.19      168.41     32.52 o 
  -5   4  10       59.70       46.11     13.85 o 
  -4   4  10       12.38       -4.25     11.90 o 
  -3   4  10      164.20      154.97     18.33 o 
  -2   4  10       19.11       35.19     13.90 o 
  -1   4  10       23.79       18.07     12.94 o 
   0   4  10      231.28      239.08     21.63 o 
   1   4  10      293.69      245.34     30.53 o 
   2   4  10      403.44      388.35     21.96 o 
   3   4  10        5.53      -10.68     15.25 o 
   4   4  10        3.24      -10.17     17.59 o 
  -9   5  10      522.69      513.43     42.51 o 
  -8   5  10       58.16       47.62     16.09 o 
  -7   5  10       11.09        8.53     14.17 o 
  -6   5  10      101.01      105.13     27.83 o 
  -5   5  10     1619.28     1671.25     59.09 o 
  -4   5  10     1898.43     1917.70     64.68 o 
  -3   5  10     2703.02     2766.42    116.06 o 
  -2   5  10     1372.49     1368.96     80.47 o 
  -1   5  10      828.43      814.92     61.75 o 
   0   5  10       51.45       39.33     15.32 o 
   1   5  10        0.66       12.52     15.26 o 
   2   5  10       72.53       57.60     14.17 o 
   3   5  10      466.87      433.87     31.32 o 
  -8   6  10      364.70      369.36     27.89 o 
  -7   6  10       43.32       58.88     16.80 o 
  -6   6  10       26.26       31.88     15.35 o 
  -5   6  10       24.66       16.57     14.66 o 
  -4   6  10      189.24      241.38     24.19 o 
  -3   6  10      125.35      127.09     19.78 o 
  -2   6  10       21.41       10.19     14.45 o 
  -1   6  10      277.15      196.24     22.83 o 
   0   6  10       10.49       21.48     16.18 o 
   1   6  10      240.22      202.84     24.15 o 
   2   6  10      362.91      375.76     31.30 o 
  -7   7  10     1056.77     1148.50     90.61 o 
  -6   7  10      913.39     1011.12     65.65 o 
  -5   7  10     1082.90     1019.39     66.99 o 
  -4   7  10      227.42      203.46     24.29 o 
  -3   7  10       61.23       45.07     17.37 o 
  -2   7  10     1514.90     1463.44     57.18 o 
  -1   7  10     1356.38     1387.73     55.91 o 
   0   7  10      249.27      251.57     27.45 o 
  -6   8  10        1.38       13.44     17.71 o 
  -5   8  10        8.94       12.11     18.70 o 
  -4   8  10      109.89      100.99     21.73 o 
  -3   8  10      183.84      186.58     25.90 o 
   0  -9  11        3.06      -11.20     14.48 o 
   1  -9  11      136.99      143.67     34.31 o 
   2  -9  11      613.33      515.68     30.17 o 
   3  -9  11      850.06      816.46     55.91 o 
   4  -9  11     1564.92     1570.09     83.29 o 
  -3  -8  11       28.54       25.07     16.08 o 
  -2  -8  11        4.19       -1.55     14.72 o 
  -1  -8  11       34.19       28.99     15.71 o 
   0  -8  11      370.47      358.00     40.35 o 
   1  -8  11      596.55      600.49     30.58 o 
   2  -8  11      578.08      540.53     29.12 o 
   3  -8  11       56.52       57.05     18.26 o 
   4  -8  11       52.27       15.26     25.11 o 
   5  -8  11      261.89      283.80     40.06 o 
  -4  -7  11       93.96      110.98     18.28 o 
  -3  -7  11      349.24      321.47     30.93 o 
  -2  -7  11     1208.29     1157.62     42.81 o 
  -1  -7  11     1902.21     1829.88     58.09 o 
   0  -7  11     2358.16     2149.42     65.64 o 
   1  -7  11     2397.43     2136.84     84.67 o 
   2  -7  11      813.69      696.00     48.40 o 
   3  -7  11       38.49       37.12     16.52 o 
   4  -7  11      154.29      199.35     33.26 o 
   5  -7  11      776.10      693.00     53.34 o 
   6  -7  11      993.38     1087.52     70.18 o 
  -5  -6  11      606.79      567.82     74.60 o 
  -4  -6  11      669.94      626.32     30.28 o 
  -3  -6  11      564.62      523.24     26.93 o 
  -2  -6  11      450.02      411.88     37.08 o 
  -1  -6  11       64.81       61.42     14.24 o 
   0  -6  11      241.08      225.25     19.09 o 
   1  -6  11       38.08        4.59     12.34 o 
   2  -6  11       14.60        0.34     18.08 o 
   3  -6  11       27.09       17.70     15.01 o 
   4  -6  11      269.49      267.07     34.95 o 
   5  -6  11       53.16       61.59     26.84 o 
   6  -6  11      224.63      280.20     39.96 o 
  -6  -5  11      844.47      848.72     62.28 o 
  -5  -5  11     2246.30     1167.87     66.74 o 
  -4  -5  11      846.09      819.05     43.44 o 
  -3  -5  11     1278.06     1176.96     40.80 o 
  -2  -5  11      281.57      301.19     20.04 o 
  -1  -5  11       30.83       27.96     11.66 o 
   0  -5  11     1440.16     1389.38     52.74 o 
   1  -5  11      685.78      696.82     31.20 o 
   2  -5  11     1910.68     2042.50     63.60 o 
   3  -5  11     3595.86     3810.15    152.05 o 
   4  -5  11     2205.28     2221.84     98.16 o 
   5  -5  11      578.71      656.90     50.96 o 
   6  -5  11       59.97       78.82     27.67 o 
   7  -5  11       18.59        5.74     25.12 o 
  -7  -4  11      118.02       93.31     32.18 o 
  -6  -4  11      729.36      771.14     57.68 o 
  -5  -4  11      114.95       56.18     16.57 o 
  -4  -4  11       45.67       36.47     11.46 o 
  -3  -4  11      158.19      131.26     13.96 o 
  -2  -4  11        3.91       17.50     10.51 o 
  -1  -4  11        2.27       10.95     10.37 o 
   0  -4  11      251.05      237.12     29.56 o 
   1  -4  11     1134.59     1059.09     38.71 o 
   2  -4  11      570.30      548.90     28.92 o 
   3  -4  11      103.91       98.02     16.24 o 
   4  -4  11        6.14       -6.00     19.15 o 
   5  -4  11        5.69       -5.34     20.88 o 
   6  -4  11      315.18      322.24     38.26 o 
   7  -4  11      544.34      609.86     53.94 o 
  -7  -3  11      428.71      411.60     46.77 o 
  -6  -3  11        5.11      -10.24     23.42 o 
  -5  -3  11      160.40       32.16     11.23 o 
  -4  -3  11     1006.05      916.23     58.27 o 
  -3  -3  11       39.84       40.06     10.47 o 
  -2  -3  11     2158.11     2157.56     62.09 o 
  -1  -3  11     3293.59     3446.13    140.84 o 
   0  -3  11     2119.88     2179.57     64.66 o 
   1  -3  11      248.31      326.02     32.32 o 
   2  -3  11        7.77       25.87     12.52 o 
   3  -3  11      594.32      619.60     29.85 o 
   5  -3  11      443.77      448.78     40.83 o 
   6  -3  11      361.68      425.35     43.65 o 
   7  -3  11      534.10      519.57     48.86 o 
  -8  -2  11        0.74       27.09     28.92 o 
  -7  -2  11       10.89        8.59     26.40 o 
  -6  -2  11        1.03       12.78     24.29 o 
  -5  -2  11       44.93        9.04      8.05 o 
  -4  -2  11     1119.47     1082.80     62.63 o 
  -3  -2  11     3591.53     3885.83    159.04 o 
  -2  -2  11      647.68      658.67     45.74 o 
  -1  -2  11      237.51      245.66     18.53 o 
   0  -2  11       26.25       46.76     12.70 o 
   1  -2  11       30.71       42.17     12.59 o 
   2  -2  11     1288.74     1390.07     46.79 o 
   3  -2  11      152.15      162.93     18.07 o 
   4  -2  11      812.77      854.22     52.27 o 
   5  -2  11     1190.02      944.43     55.49 o 
   6  -2  11      573.80      634.80     51.17 o 
  -8  -1  11      897.48      933.78     47.73 o 
  -7  -1  11     1138.83     1201.02     48.03 o 
  -6  -1  11     2472.35     2440.32     74.43 o 
  -5  -1  11     1840.86     1804.79     75.08 o 
  -4  -1  11     2135.35     2109.26     69.35 o 
  -3  -1  11      186.53      192.12     28.94 o 
  -2  -1  11      377.51      397.89     22.04 o 
  -1  -1  11      290.39      325.02     15.85 o 
   0  -1  11      848.25      863.65     25.96 o 
   1  -1  11     1026.65     1154.05     32.27 o 
   2  -1  11      639.49      667.55     23.88 o 
   3  -1  11      168.04      163.96     13.91 o 
   4  -1  11      418.64      475.50     27.12 o 
   5  -1  11        3.07        3.04     10.04 o 
   6  -1  11       27.64       15.30     29.38 o 
  -9   0  11       50.89       53.88     22.30 o 
  -8   0  11       63.07       73.20     57.43 o 
  -7   0  11       65.55       65.11     16.89 o 
  -6   0  11       40.07       42.95     22.14 o 
  -5   0  11       23.72       10.70      9.48 o 
  -4   0  11       29.40       33.85     12.00 o 
  -3   0  11       65.47       96.15     23.24 o 
  -2   0  11     1305.00     1352.43     46.02 o 
  -1   0  11     2253.43     2329.24     58.60 o 
   0   0  11     5044.51     5277.65    112.22 o 
   1   0  11     1479.11     1585.62     41.22 o 
   2   0  11      937.59     1048.15     31.84 o 
   3   0  11       15.18       19.41     10.54 o 
   4   0  11       75.93       74.82     21.31 o 
   5   0  11      460.63      501.93     41.41 o 
   6   0  11      744.56      751.96     37.78 o 
  -9   1  11      649.99      648.36     44.72 o 
  -8   1  11      346.40      415.00     27.97 o 
  -7   1  11      320.52      309.38     23.97 o 
  -6   1  11      401.72      388.52     24.19 o 
  -5   1  11      357.07      345.36     67.84 o 
  -4   1  11     1547.46     1598.10     54.86 o 
  -3   1  11     2507.18     2534.54     75.46 o 
  -2   1  11      914.86      969.97     37.59 o 
  -1   1  11      367.18      412.56     24.34 o 
   0   1  11      866.54      930.67     28.59 o 
   1   1  11       99.83       95.29     11.69 o 
   2   1  11       94.61       88.88     12.25 o 
   3   1  11      256.32      241.81     17.77 o 
   4   1  11      544.23      574.93     31.13 o 
   5   1  11       36.76       42.31     17.31 o 
  -9   2  11       10.39       43.68     23.17 o 
  -8   2  11        1.38        8.97     15.37 o 
  -7   2  11        6.58        9.56     15.27 o 
  -6   2  11      885.19      770.79     34.15 o 
  -5   2  11     1742.93     1717.84     56.84 o 
  -4   2  11     1427.07     1479.06     77.45 o 
  -3   2  11      474.68      494.20     27.06 o 
  -2   2  11      537.07      563.68     29.22 o 
  -1   2  11      261.73      242.98     20.30 o 
   0   2  11      520.23      511.04     20.83 o 
   1   2  11     1364.92     1392.32     38.94 o 
   2   2  11     1596.99     1652.53     75.57 o 
   3   2  11     2532.35     2705.12    116.81 o 
   4   2  11     1407.36     1505.68    132.24 o 
   5   2  11      502.27      489.57     33.40 o 
  -9   3  11      109.13       80.29     25.18 o 
  -8   3  11      578.00      588.55     32.63 o 
  -7   3  11      892.49      822.07     40.67 o 
  -6   3  11      805.85      816.47     39.71 o 
  -5   3  11       33.45       15.67     13.51 o 
  -4   3  11      119.65      108.72     16.33 o 
  -3   3  11       97.08       90.17     17.17 o 
  -2   3  11      145.65      168.20     19.75 o 
  -1   3  11        3.01       -8.72     11.76 o 
   0   3  11      264.45      266.10     22.78 o 
   1   3  11       20.81       30.53     10.97 o 
   2   3  11      187.18      184.19     16.37 o 
   3   3  11      720.25      736.95     36.37 o 
   4   3  11      107.15       62.31     17.13 o 
  -9   4  11     1059.64     1020.61     59.52 o 
  -8   4  11      542.14      563.38     32.13 o 
  -7   4  11      222.09      189.06     21.04 o 
  -6   4  11       75.84       44.44     30.43 o 
  -5   4  11       56.40       14.61     14.37 o 
  -4   4  11      842.90      732.38     53.68 o 
  -3   4  11     1185.58     1147.85     66.71 o 
  -2   4  11     1749.52     1623.22     83.24 o 
  -1   4  11     2831.11     2538.72    114.70 o 
   0   4  11     1359.95      490.08     36.90 o 
   1   4  11      135.82      130.36     21.18 o 
   2   4  11        5.35       -5.17     11.82 o 
   3   4  11        6.41        1.88     17.16 o 
  -8   5  11      292.86      309.55     48.06 o 
  -7   5  11        1.56        7.27     15.41 o 
  -6   5  11       21.74       21.99     16.23 o 
  -5   5  11      150.88      155.18     20.86 o 
  -4   5  11        2.71        6.04     15.03 o 
  -3   5  11       88.27      100.07     18.30 o 
  -2   5  11      322.92      351.13     93.21 o 
  -1   5  11      673.06      619.73     52.70 o 
   0   5  11      129.94      139.50     28.01 o 
   1   5  11        0.16       -2.91     15.79 o 
   2   5  11      178.12      175.79     24.85 o 
  -8   6  11      910.89      868.46     41.97 o 
  -7   6  11      881.84      854.26     60.49 o 
  -6   6  11     1538.78     1698.70     88.02 o 
  -5   6  11      791.74      772.70     39.27 o 
  -4   6  11      533.63      507.24     75.43 o 
  -3   6  11      163.53      195.77     41.19 o 
  -2   6  11      191.79      161.44     27.62 o 
  -1   6  11       15.24        7.51     16.33 o 
   0   6  11      186.31      147.22     41.05 o 
   1   6  11      421.37      428.49     90.42 o 
  -6   7  11       20.73       23.23     18.46 o 
  -5   7  11        3.87       -7.15     16.99 o 
  -4   7  11        5.11       -0.86     16.84 o 
  -3   7  11       70.20       69.09     20.82 o 
  -2   7  11      664.05      624.16     38.33 o 
  -1   7  11      195.49      225.24     27.33 o 
  -2  -8  12       75.84       50.14     17.09 o 
  -1  -8  12      803.90      800.16     37.36 o 
   0  -8  12     1323.69     1263.43     46.76 o 
   1  -8  12     1687.72     1648.74     56.22 o 
   2  -8  12     1088.29     1154.64     67.31 o 
   3  -8  12      495.65      488.64     53.20 o 
   4  -8  12      114.98       54.25     29.69 o 
  -3  -7  12      233.00      223.85     21.52 o 
  -2  -7  12      217.74      196.82     51.74 o 
  -1  -7  12      179.57      165.70     19.46 o 
   0  -7  12      215.60      224.10     21.04 o 
   1  -7  12        1.03      -10.56     13.40 o 
   2  -7  12       20.99      -12.76     11.40 o 
   3  -7  12       18.69       18.80     17.05 o 
   4  -7  12        2.49       -7.40     23.53 o 
   5  -7  12      120.51      133.58     35.95 o 
  -5  -6  12      242.35      260.63     41.85 o 
  -4  -6  12     1237.02     1109.11     48.13 o 
  -3  -6  12     2132.57     1987.45     70.25 o 
  -2  -6  12     1109.91     1128.28     41.52 o 
  -1  -6  12      722.72      703.67     31.33 o 
   0  -6  12       26.37       30.60     13.37 o 
   1  -6  12      345.78      291.64     35.80 o 
   2  -6  12     1524.43     1481.59     52.85 o 
   3  -6  12     1711.54     1847.46     87.93 o 
   4  -6  12     1397.38     1317.95     71.91 o 
   5  -6  12      649.56      676.22     54.89 o 
   6  -6  12      187.45      217.27     38.78 o 
  -6  -5  12      167.33      185.16     36.84 o 
  -5  -5  12      272.98      259.58     38.23 o 
  -4  -5  12      199.71      187.18     34.25 o 
  -3  -5  12       26.40       30.47     12.63 o 
  -2  -5  12       42.03       21.17     12.19 o 
  -1  -5  12       52.37       47.43     13.11 o 
   0  -5  12       85.70       86.29     24.85 o 
   1  -5  12       11.04      -10.49     21.14 o 
   2  -5  12      429.40      483.16     29.90 o 
   3  -5  12      228.47      285.71     25.21 o 
   4  -5  12       36.44       46.67     22.84 o 
   5  -5  12        3.86        9.76     23.98 o 
   6  -5  12       31.74       59.21     27.90 o 
  -6  -4  12      550.99      556.52     52.71 o 
  -5  -4  12       82.90       74.40     29.57 o 
  -4  -4  12        8.84       13.97     24.56 o 
  -3  -4  12      594.75      523.48     44.26 o 
  -2  -4  12     2779.11     2792.62     79.22 o 
  -1  -4  12     3311.10     3303.02    138.48 o 
   0  -4  12     3055.13     3006.75     85.86 o 
   1  -4  12     1420.12     1433.09     49.93 o 
   2  -4  12     1042.92     1081.96     42.55 o 
   3  -4  12       30.07       30.85     14.56 o 
   4  -4  12       42.63       13.59     18.15 o 
   5  -4  12      437.86      397.21     41.78 o 
   6  -4  12      145.54      170.61     32.87 o 
  -7  -3  12        0.30      -20.65     27.45 o 
  -6  -3  12       15.50       30.28     26.08 o 
  -5  -3  12        1.16       33.01     26.50 o 
  -4  -3  12        0.19      -14.93     21.19 o 
  -3  -3  12       26.31       11.94     20.96 o 
  -2  -3  12      376.02      305.10     35.79 o 
  -1  -3  12       22.97       12.66     12.18 o 
   0  -3  12      908.75      875.04     35.37 o 
   1  -3  12      682.07      693.20     32.23 o 
   2  -3  12        9.15       14.84     13.37 o 
   3  -3  12     1118.81     1080.92     41.72 o 
   4  -3  12     2191.78     2173.10     95.88 o 
   6  -3  12     1207.16     1238.57     71.12 o 
  -8  -2  12        9.76       29.53     30.97 o 
  -7  -2  12      351.87      357.55     46.10 o 
  -6  -2  12     2321.79     2438.90    117.01 o 
  -5  -2  12     2343.72     2245.11    108.19 o 
  -4  -2  12     1667.20     1534.12     82.21 o 
  -3  -2  12     2942.60     3002.33    130.63 o 
  -2  -2  12     1108.40     1171.67     67.05 o 
  -1  -2  12       68.72      103.53     14.55 o 
   0  -2  12       16.66       32.19     12.91 o 
   1  -2  12      159.56      229.82     21.73 o 
   2  -2  12      766.03      819.44     42.53 o 
   3  -2  12     1994.58     2049.06     63.92 o 
   4  -2  12      163.75      191.89     30.31 o 
   5  -2  12      188.63      130.14     27.42 o 
   6  -2  12        0.20       23.85     25.40 o 
  -8  -1  12       45.75       46.33     30.40 o 
  -7  -1  12      155.25      210.30     38.39 o 
  -6  -1  12       63.38       54.49     25.49 o 
  -5  -1  12       45.37       20.21     24.60 o 
  -4  -1  12      422.27      375.69     40.20 o 
  -3  -1  12       15.99       30.44     21.08 o 
  -2  -1  12       70.15       54.31     21.50 o 
  -1  -1  12      873.93      933.88     34.83 o 
   0  -1  12     1858.75     2030.01     60.98 o 
   1  -1  12     2398.70     2599.66     75.14 o 
   2  -1  12     2138.46     2150.67     65.49 o 
   3  -1  12      362.64      454.44     38.69 o 
   4  -1  12      614.77      671.54     48.46 o 
   5  -1  12       23.02       25.38     23.54 o 
  -8   0  12     1079.70     1085.59     45.59 o 
  -7   0  12     1101.77     1081.43     52.95 o 
  -6   0  12       85.65       94.87     16.25 o 
  -5   0  12       41.23       55.44     14.09 o 
  -4   0  12      218.63      207.06     22.89 o 
  -3   0  12      449.96      481.43     29.00 o 
  -2   0  12     1074.02     1129.67     41.84 o 
  -1   0  12      733.36      836.68     48.78 o 
   0   0  12       80.67       94.70     11.36 o 
   1   0  12       87.52      108.82     12.33 o 
   2   0  12       20.70        7.78     10.11 o 
   3   0  12       25.93       24.01     14.03 o 
   4   0  12       21.66        5.58     14.48 o 
   5   0  12       49.23       49.64     17.93 o 
  -8   1  12        2.74        4.02     15.86 o 
  -7   1  12       15.71        8.64     22.94 o 
  -6   1  12      156.66      176.26     29.58 o 
  -5   1  12     1094.63     1140.20     66.11 o 
  -4   1  12      799.58      776.25     52.72 o 
  -3   1  12      496.52      528.61     27.19 o 
  -2   1  12     1457.58     1548.27     81.22 o 
  -1   1  12     1428.71     1407.29     49.25 o 
   0   1  12      526.91      524.36     27.74 o 
   1   1  12       78.59       90.44     12.21 o 
   2   1  12      578.43      622.61     25.49 o 
   3   1  12     4124.82     4364.60    119.75 o 
   4   1  12     2507.83     2786.99     84.73 o 
   5   1  12      967.64     1060.28     46.04 o 
  -8   2  12      305.33      257.11     24.00 o 
  -7   2  12      186.42      178.73     24.29 o 
  -6   2  12      661.29      625.94     41.43 o 
  -5   2  12      488.47      485.36     27.76 o 
  -4   2  12       58.43       74.11     19.73 o 
  -3   2  12      210.29      185.17     19.65 o 
  -2   2  12       13.59        0.24     12.06 o 
  -1   2  12       22.13       20.88     13.47 o 
   0   2  12        4.48        0.78     12.44 o 
   1   2  12       38.81       26.85     14.69 o 
   2   2  12       28.73       30.29     12.13 o 
   3   2  12       23.82       45.23     16.89 o 
   4   2  12       62.56       79.40     19.73 o 
  -8   3  12      726.52      733.16     37.22 o 
  -7   3  12      747.58      751.85     69.98 o 
  -5   3  12      290.68      246.13     35.97 o 
  -4   3  12        0.33        1.78     13.24 o 
  -3   3  12      332.16      360.80     40.36 o 
  -2   3  12      631.75      701.86     34.59 o 
  -1   3  12     2402.07     2416.78     76.27 o 
   0   3  12     1827.57     1777.62     95.08 o 
   1   3  12     1013.39      981.43     52.86 o 
   2   3  12      836.47      759.02     38.38 o 
   3   3  12      671.85      622.81     47.32 o 
  -8   4  12       52.00       84.70     19.39 o 
  -7   4  12       50.28       23.52     15.93 o 
  -6   4  12        8.02       -9.16     10.04 o 
  -5   4  12       10.50       12.71     14.84 o 
  -4   4  12       63.42       89.14     18.40 o 
  -3   4  12        1.03       -5.49     13.49 o 
  -2   4  12      194.43      219.59     22.52 o 
  -1   4  12      168.54      154.44     20.48 o 
   0   4  12      239.37      236.63     24.39 o 
   1   4  12      166.49      120.44     32.84 o 
   2   4  12       46.75        2.47     13.19 o 
  -8   5  12        9.76        2.60     17.30 o 
  -7   5  12      348.45      313.37     42.40 o 
  -6   5  12      890.91      862.39     86.16 o 
  -5   5  12     2460.41     2497.90    165.21 o 
  -4   5  12     1613.33     1645.40    127.15 o 
  -3   5  12      671.18      675.90     54.88 o 
  -2   5  12      348.18      369.85     37.18 o 
  -1   5  12      139.21      112.45     20.54 o 
   0   5  12        2.46       19.94     27.37 o 
   1   5  12      165.81      168.69     23.58 o 
  -7   6  12        0.28       -0.68     18.12 o 
  -6   6  12       61.28       42.76     19.26 o 
  -5   6  12       13.38       -8.38     34.28 o 
  -4   6  12      183.82      198.70     31.14 o 
  -3   6  12       67.84       48.58     31.35 o 
  -2   6  12        2.35        5.57     16.84 o 
  -1   6  12      251.56      220.03     26.64 o 
  -4   7  12      173.03      136.61     24.45 o 
  -1  -8  13      808.76      772.63     36.79 o 
   0  -8  13      488.88      504.64     30.42 o 
   1  -8  13       12.55       -2.57     15.86 o 
   2  -8  13       68.84       14.87     31.46 o 
   3  -8  13       41.17       38.56     30.57 o 
  -3  -7  13      760.52      749.13     34.79 o 
  -2  -7  13     1199.18     1131.43     44.54 o 
  -1  -7  13     1544.47     1464.04     81.61 o 
   0  -7  13      599.83      575.52     31.47 o 
   1  -7  13      143.58      163.46     32.71 o 
   2  -7  13       17.33        9.98     17.46 o 
   3  -7  13      426.57      382.78     41.73 o 
   4  -7  13     1561.47     1800.58     91.01 o 
  -4  -6  13      313.94      346.78     45.01 o 
  -3  -6  13      172.98      168.88     35.06 o 
  -2  -6  13      390.72      415.09     26.12 o 
  -1  -6  13       61.26       47.44     15.70 o 
   0  -6  13       13.95       33.26     23.56 o 
   1  -6  13       20.75       20.62     16.28 o 
   2  -6  13       57.44       62.29     31.06 o 
   3  -6  13       55.84       51.36     26.23 o 
   4  -6  13      444.04      444.16     45.34 o 
   5  -6  13      720.85      707.53     54.98 o 
  -5  -5  13      662.81      731.65     63.19 o 
  -4  -5  13      255.27      279.11     42.00 o 
  -3  -5  13       17.83        0.83     23.64 o 
  -2  -5  13      297.03      307.78     49.29 o 
  -1  -5  13     1034.16     1015.23     46.88 o 
   0  -5  13     3387.07     3335.20     95.93 o 
   1  -5  13     3237.58     3168.41     92.71 o 
   2  -5  13     1804.65     1862.35     62.40 o 
   3  -5  13     1015.27      987.09     60.83 o 
   4  -5  13      322.11      217.02     31.85 o 
   5  -5  13        7.70       -9.84     26.11 o 
  -6  -4  13      119.04       77.38     28.75 o 
  -5  -4  13       22.55        2.11     26.21 o 
  -4  -4  13        1.82       -5.19     24.03 o 
  -3  -4  13        8.55       -4.48     23.27 o 
  -2  -4  13      201.16      256.55     36.62 o 
  -1  -4  13      205.67      206.43     20.42 o 
   0  -4  13       14.16       42.90     15.83 o 
   1  -4  13       46.83       40.69     16.36 o 
   2  -4  13       93.29      107.58     18.76 o 
   3  -4  13       25.72       25.94     21.94 o 
   4  -4  13      117.20      157.61     29.47 o 
   5  -4  13      144.84       30.89     13.77 o 
  -7  -3  13       85.72       88.69     35.59 o 
  -6  -3  13      632.96      340.98     41.98 o 
  -5  -3  13     1008.48     1106.97     70.23 o 
  -4  -3  13     2066.65     2210.98    108.35 o 
  -3  -3  13     1983.57     1927.54     95.87 o 
  -2  -3  13     1805.47     1766.95     89.04 o 
  -1  -3  13      596.05      618.38     30.95 o 
   0  -3  13       75.84       72.30     15.45 o 
   1  -3  13       35.87       59.78     15.23 o 
   2  -3  13      281.02      316.17     24.55 o 
   3  -3  13      861.93      921.83     54.94 o 
   4  -3  13      735.65      738.49     49.66 o 
   5  -3  13      246.78      298.58     38.18 o 
  -7  -2  13       22.36       -7.38     28.45 o 
  -6  -2  13       17.67       42.54     23.53 o 
  -5  -2  13      236.21      203.22     37.45 o 
  -4  -2  13      495.03      519.44     49.96 o 
  -3  -2  13      715.59      725.72     55.39 o 
  -2  -2  13       23.43       21.04     22.39 o 
  -1  -2  13       17.90       33.88     23.16 o 
   0  -2  13      939.86      934.90     36.91 o 
   1  -2  13     1660.23     1633.58     54.10 o 
   2  -2  13     1957.56     2096.80     65.22 o 
   3  -2  13     1026.81      984.50     56.40 o 
   4  -2  13      510.96      543.95     45.92 o 
   5  -2  13      372.17      431.28     43.89 o 
  -7  -1  13      810.24      911.84     67.44 o 
  -5  -1  13      157.03      135.35     30.93 o 
  -4  -1  13      639.39      623.78     52.40 o 
  -3  -1  13      671.57      720.99     54.53 o 
  -2  -1  13      636.47      680.64     49.58 o 
  -1  -1  13      998.32     1080.80     63.86 o 
   0  -1  13      567.86      660.60     48.04 o 
   1  -1  13       82.23      112.28     16.71 o 
   2  -1  13      138.62      163.77     19.10 o 
   3  -1  13      156.44      255.22     32.77 o 
   4  -1  13      220.48      244.73     34.61 o 
   5  -1  13       32.83        6.97     25.51 o 
  -8   0  13      175.44      189.43     39.36 o 
  -7   0  13       98.02       56.20     30.38 o 
  -6   0  13        1.12       -1.30      9.94 o 
  -5   0  13        2.70      -11.95     23.52 o 
  -4   0  13     3535.76     3664.33    120.36 o 
  -3   0  13     4076.70     4362.63    122.32 o 
  -2   0  13     2361.71     2423.10     73.99 o 
  -1   0  13     1233.18     1313.59     46.78 o 
   0   0  13     2041.24     2107.63     66.22 o 
   1   0  13      348.30      371.94     22.63 o 
   2   0  13       31.94       31.91     11.51 o 
   3   0  13       36.28       39.46     17.56 o 
   4   0  13      303.84      408.35     40.97 o 
  -8   1  13       22.87       23.50     23.00 o 
  -7   1  13      126.02      133.94     19.03 o 
  -5   1  13      800.67      745.36     35.36 o 
  -4   1  13      583.35      654.54     48.70 o 
  -3   1  13       10.39       23.14     16.38 o 
  -2   1  13       92.20       89.71     16.21 o 
  -1   1  13       20.54       15.66     16.14 o 
   0   1  13        2.13        5.57     12.90 o 
   1   1  13        4.71        9.62     13.76 o 
   2   1  13       49.34       54.37     13.07 o 
   3   1  13       36.26       39.26     16.69 o 
   4   1  13       54.08       71.45     29.95 o 
  -8   2  13      496.67      471.59     31.36 o 
  -7   2  13      538.94      500.24     31.32 o 
  -6   2  13      794.15      709.29    144.91 o 
  -5   2  13      908.91      870.78     61.68 o 
  -4   2  13     2350.45     2480.22    132.36 o 
  -3   2  13      444.91      489.17     30.07 o 
  -2   2  13       28.24       27.41     14.80 o 
  -1   2  13      895.50      884.11     38.82 o 
   0   2  13     1583.94     1541.71    117.35 o 
   1   2  13     1625.80     1683.46     93.54 o 
   2   2  13      843.24      871.85     40.65 o 
   3   2  13      225.40      219.89     23.22 o 
  -8   3  13      106.56       81.65     25.22 o 
  -7   3  13       48.12       47.36     18.76 o 
  -6   3  13       18.23       17.51     25.19 o 
  -5   3  13       11.53        6.04     14.77 o 
  -4   3  13      147.93      116.21     19.43 o 
  -3   3  13      290.58      278.46     24.23 o 
  -2   3  13       27.83       40.58     16.21 o 
  -1   3  13        6.62       -0.17     14.22 o 
   0   3  13       42.18       66.68     17.46 o 
   1   3  13      396.94      361.16     28.81 o 
   2   3  13       59.45       57.53     18.82 o 
  -7   4  13      123.31      109.73     20.97 o 
  -6   4  13      125.81      125.28     26.90 o 
  -5   4  13      408.49      443.01     32.30 o 
  -4   4  13      340.46      366.78     29.26 o 
  -3   4  13      897.68      933.06    121.31 o 
  -2   4  13      734.15      792.17     39.39 o 
  -1   4  13      200.56      224.92     24.23 o 
   0   4  13       99.28       79.93     19.93 o 
   1   4  13        5.74      -20.29     15.79 o 
  -7   5  13       77.69       46.24     18.24 o 
  -6   5  13       30.20        7.92     11.87 o 
  -5   5  13       74.28       73.16     30.84 o 
  -4   5  13       45.28       11.74     15.52 o 
  -3   5  13      289.32      280.67     39.87 o 
  -2   5  13      177.53       69.23     37.91 o 
  -1   5  13       32.33       16.03     14.63 o 
   0   5  13      102.63       58.33     19.15 o 
  -5   6  13      190.25      174.03     25.86 o 
  -4   6  13        3.45      -15.15     17.81 o 
  -3   6  13        4.41        1.20     18.16 o 
  -1  -7  14        1.21        1.07     15.53 o 
   0  -7  14        2.26       27.74     28.07 o 
   1  -7  14        1.63       11.03     18.45 o 
   2  -7  14       12.61        8.09     19.67 o 
   3  -7  14       15.88       11.90     29.84 o 
  -3  -6  14      813.25      776.19     60.85 o 
  -2  -6  14       88.81       29.28     28.10 o 
  -1  -6  14       59.96       60.88     16.74 o 
   0  -6  14      552.04      540.07     33.94 o 
   1  -6  14     1232.65     1357.04     76.71 o 
   2  -6  14     1325.38     1523.10     57.68 o 
   3  -6  14     1135.16     1262.72     73.85 o 
   4  -6  14      649.84      439.95     45.13 o 
  -4  -5  14       44.56       27.40     29.71 o 
  -3  -5  14       11.07       -9.34     25.65 o 
  -2  -5  14       36.29       10.81     28.21 o 
  -1  -5  14       14.19        5.32     16.37 o 
   0  -5  14      272.29      248.61     25.09 o 
   1  -5  14      509.99      525.41     33.25 o 
   2  -5  14      547.51      561.72     36.34 o 
   3  -5  14      194.83      167.19     31.20 o 
   4  -5  14      121.81      164.73     34.24 o 
  -5  -4  14        6.31        1.46     29.33 o 
  -4  -4  14     1368.14     1434.19     85.79 o 
  -3  -4  14     1679.84     1658.75     91.39 o 
  -2  -4  14     2428.36     2424.38    116.34 o 
  -1  -4  14     2132.49     2248.71    109.03 o 
   0  -4  14     1247.22     1236.60     47.94 o 
   1  -4  14       57.29       48.23     17.95 o 
   2  -4  14        1.28      -16.12     15.42 o 
   3  -4  14       89.93       88.84     27.90 o 
   4  -4  14       89.33      104.43     29.24 o 
  -6  -3  14       89.70       52.48     29.78 o 
  -5  -3  14        0.27       42.81     29.63 o 
  -4  -3  14      114.11       82.30     30.70 o 
  -3  -3  14      352.54      278.35     40.57 o 
  -2  -3  14      509.52      613.98     55.33 o 
  -1  -3  14       40.06       23.52     26.05 o 
   0  -3  14       14.41       -2.68     23.29 o 
   1  -3  14       37.18       38.52     16.43 o 
   2  -3  14      949.21      989.60     71.35 o 
   3  -3  14      767.03      795.70     52.59 o 
   4  -3  14      869.21      990.97     60.88 o 
  -6  -2  14     1069.43     1039.54     71.62 o 
  -5  -2  14      786.58      863.16     65.19 o 
  -4  -2  14      587.27      645.28     55.74 o 
  -3  -2  14        4.99        8.76     25.04 o 
  -2  -2  14       39.15       31.59     25.61 o 
  -1  -2  14      635.95      688.80     53.27 o 
   0  -2  14      661.08      645.27     51.15 o 
   1  -2  14      723.89      717.67     34.43 o 
   2  -2  14      338.31      435.81     28.05 o 
   3  -2  14      212.65      189.93     31.07 o 
   4  -2  14        0.05       -2.53     22.02 o 
  -7  -1  14      130.28      114.90     35.35 o 
  -6  -1  14       76.33       41.52     28.82 o 
  -5  -1  14        9.96       34.08     26.53 o 
  -4  -1  14       92.64      120.13     31.28 o 
  -3  -1  14       91.48      119.86     30.92 o 
  -2  -1  14      846.95      814.06     58.26 o 
  -1  -1  14      910.55      925.53     60.54 o 
   0  -1  14     3290.30     3363.16    142.54 o 
   1  -1  14     1733.16     1874.63     90.80 o 
   2  -1  14      570.67      614.76     32.66 o 
   3  -1  14      468.32      452.49     41.12 o 
   4  -1  14      240.70      264.10     35.94 o 
  -7   0  14        3.56        7.66     26.77 o 
  -6   0  14      316.32      406.62     48.54 o 
  -5   0  14      217.10      240.20     38.69 o 
  -4   0  14      271.08      251.69     38.11 o 
  -3   0  14     1470.13     1486.20     80.04 o 
  -2   0  14      251.55      270.03     36.52 o 
  -1   0  14       47.85       47.30     24.65 o 
   0   0  14      188.18      180.66     31.60 o 
   1   0  14      104.69       89.10     26.25 o 
   2   0  14      164.23      161.81     29.84 o 
   3   0  14      230.31      303.26     35.47 o 
  -7   1  14      455.42      492.25     53.76 o 
  -6   1  14      406.47      398.25     46.98 o 
  -5   1  14     1137.73     1215.22     48.54 o 
  -4   1  14     1995.63     2222.20     72.70 o 
  -3   1  14      843.96      910.90     40.27 o 
  -2   1  14      510.41      505.22     29.83 o 
  -1   1  14       17.83       14.40     14.36 o 
   0   1  14       69.73       85.28     16.79 o 
   1   1  14     1333.43     1483.30     54.01 o 
   2   1  14      670.01      661.58     35.45 o 
   3   1  14     1021.45     1152.82     67.06 o 
  -7   2  14      600.52      609.89     34.95 o 
  -6   2  14       85.54      120.39     32.53 o 
  -5   2  14       16.26       25.30     16.48 o 
  -4   2  14      230.79      201.06     22.11 o 
  -3   2  14       77.36       79.63     17.49 o 
  -2   2  14       27.82       19.92     14.55 o 
  -1   2  14       51.41       48.73     16.26 o 
   0   2  14      280.30      286.66     24.72 o 
   1   2  14      111.66      121.82     20.37 o 
   2   2  14      228.91      232.46     33.34 o 
  -7   3  14      262.71      243.54     30.71 o 
  -6   3  14       68.56       64.30     22.93 o 
  -5   3  14       61.03       60.30     18.15 o 
  -4   3  14       96.60       89.38     19.36 o 
  -3   3  14      611.98      716.74     37.98 o 
  -2   3  14     1229.11     1272.82     51.16 o 
  -1   3  14     2211.98     2209.86     94.37 o 
   0   3  14      951.31      948.28     43.77 o 
   1   3  14      325.21      266.84     26.55 o 
  -6   4  14        6.86        6.49     17.78 o 
  -5   4  14        4.14      -16.15     16.85 o 
  -4   4  14      567.56      512.65     60.73 o 
  -3   4  14      440.21      426.54     58.80 o 
  -2   4  14       78.83       85.04     19.42 o 
  -1   4  14       27.43       13.58     17.65 o 
   0   4  14        6.12      -18.15     16.29 o 
  -5   5  14      703.58      743.20     41.61 o 
  -4   5  14      342.74      371.42     69.87 o 
  -3   5  14       77.83       69.76     20.08 o 
  -2   5  14        1.32      -23.54     15.70 o 
  -2  -6  15      289.59      287.45     44.38 o 
  -1  -6  15       94.96      114.31     34.72 o 
   0  -6  15       66.18       81.10     21.84 o 
   1  -6  15       20.63       18.67     20.08 o 
   2  -6  15       68.20       52.54     20.99 o 
  -3  -5  15      119.10      121.31     38.44 o 
  -2  -5  15     1026.99     1091.08     74.67 o 
  -1  -5  15     1383.32     1479.79     86.62 o 
   0  -5  15     1533.60     1551.47     58.00 o 
   1  -5  15      944.66      997.21     44.88 o 
   2  -5  15      414.26      448.09     32.84 o 
   3  -5  15        1.80       10.91     27.05 o 
  -4  -4  15       55.31       28.16     30.30 o 
  -3  -4  15        2.22       43.96     31.25 o 
  -2  -4  15       14.22       22.23     29.13 o 
  -1  -4  15      136.46      130.46     32.99 o 
   0  -4  15      142.66      191.38     36.06 o 
   1  -4  15        7.72        7.31     18.22 o 
   2  -4  15       19.61       21.04     18.82 o 
   3  -4  15      170.58      186.99     33.70 o 
  -5  -3  15     1400.88     1373.15     84.68 o 
  -4  -3  15     1294.40     1435.55     85.13 o 
  -3  -3  15      719.34      693.20     59.67 o 
  -2  -3  15      270.44      258.78     39.27 o 
  -1  -3  15        9.42       14.92     26.17 o 
   0  -3  15      609.14      621.72     53.30 o 
   1  -3  15      554.99      659.32     53.46 o 
   2  -3  15      283.45      297.27     25.79 o 
   3  -3  15      520.22      583.95     48.41 o 
  -6  -2  15      566.25      632.43     60.66 o 
  -5  -2  15      205.13      170.28     39.00 o 
  -4  -2  15       12.82       56.11     30.67 o 
  -3  -2  15       44.39       41.53     29.14 o 
  -2  -2  15      444.45      507.90     51.71 o 
  -1  -2  15      409.94      412.05     44.61 o 
   0  -2  15      338.25      362.45     42.46 o 
   1  -2  15      867.38     1029.46     63.76 o 
   2  -2  15     1202.95     1360.90     74.50 o 
   3  -2  15      573.19      643.32     48.94 o 
  -6  -1  15       67.61       55.44     34.40 o 
  -5  -1  15        9.59       29.77     29.97 o 
  -4  -1  15      429.41      498.86     51.14 o 
  -3  -1  15      208.58      251.02     39.65 o 
  -2  -1  15      597.33      609.43     53.71 o 
  -1  -1  15      298.59      319.10     39.84 o 
   0  -1  15      125.14      149.95     29.88 o 
   1  -1  15       64.98       77.59     26.95 o 
   2  -1  15        0.95        0.69     23.02 o 
   3  -1  15        1.13       -3.90     23.16 o 
  -6   0  15      115.72       75.82     34.46 o 
  -5   0  15      566.59      674.94     58.26 o 
  -4   0  15     1697.25     1836.28     96.74 o 
  -3   0  15     2082.80     2129.32    104.48 o 
  -2   0  15     1140.01     1152.86     70.92 o 
  -1   0  15      260.57      256.16     37.22 o 
   0   0  15        1.17      -26.68     21.68 o 
   1   0  15      179.20      184.44     32.57 o 
  -6   1  15      421.82      412.16     49.31 o 
  -5   1  15      127.62      147.69     35.57 o 
  -4   1  15     1240.82     1391.02     81.65 o 
  -3   1  15      257.75      365.14     43.94 o 
  -2   1  15       21.97       34.96     25.37 o 
  -1   1  15       41.31       54.33     27.19 o 
   0   1  15       34.29       -8.39     23.63 o 
   1   1  15      124.72      163.58     32.72 o 
  -6   2  15      714.31      834.10     42.73 o 
  -5   2  15       84.49      135.96     34.01 o 
  -4   2  15      711.16      723.84     38.88 o 
  -3   2  15      872.55      937.37     43.32 o 
  -2   2  15      463.10      510.53     32.57 o 
  -1   2  15      894.43      990.79     43.61 o 
   0   2  15     1751.92     1901.58    109.58 o 
   1   2  15      880.64      953.37     62.40 o 
  -6   3  15        2.17       -4.12     18.04 o 
  -5   3  15       40.23       18.85     17.79 o 
  -4   3  15       78.85       58.81     19.11 o 
  -3   3  15       95.59       91.20     31.20 o 
  -2   3  15      188.90      151.52     22.27 o 
  -1   3  15      348.48      354.95     35.37 o 
   0   3  15      103.17      120.51     21.53 o 
  -4   4  15     2310.87     2523.63     85.82 o 
  -3   4  15      819.40      909.99    115.17 o 
  -1  -5  16      224.14      226.97     43.63 o 
   0  -5  16      263.39      293.73     45.36 o 
   1  -5  16      156.64      175.10     37.94 o 
  -3  -4  16     1313.75     1301.95     84.79 o 
  -2  -4  16      693.29      655.07     61.17 o 
  -1  -4  16      342.41      401.53     49.95 o 
   0  -4  16       72.67      110.36     34.47 o 
   1  -4  16       69.67      144.66     34.97 o 
  -4  -3  16       53.58       45.76     32.19 o 
  -3  -3  16      124.34      171.16     37.82 o 
  -2  -3  16       54.28       51.45     32.53 o 
  -1  -3  16       29.77       43.25     30.05 o 
   0  -3  16      808.05      802.91     62.26 o 
   1  -3  16      951.76     1080.16     69.56 o 
  -4  -2  16       16.66       21.58     31.17 o 
  -3  -2  16      189.04      233.06     41.18 o 
  -2  -2  16      436.67      482.40     52.59 o 
  -1  -2  16      711.39      651.98     54.42 o 
   0  -2  16      394.98      424.06     46.88 o 
   1  -2  16       52.77       32.32     27.01 o 
  -5  -1  16       13.60       29.98     30.57 o 
  -4  -1  16      410.65      460.18     52.10 o 
  -3  -1  16      709.70      804.76     60.76 o 
  -2  -1  16     1607.24     1705.98     90.91 o 
  -1  -1  16      508.47      636.36     52.43 o 
   0  -1  16      878.00     1015.09     66.43 o 
   1  -1  16      144.50      198.67     35.30 o 
  -5   0  16      277.05      326.54     45.33 o 
  -4   0  16       39.00       92.39     31.80 o 
  -3   0  16        8.40       39.50     30.13 o 
  -2   0  16       48.00       62.58     27.99 o 
  -1   0  16       69.56       67.39     27.80 o 
   0   0  16       48.49       44.57     27.79 o 
   1   0  16       17.40       39.82     26.34 o 
  -5   1  16      720.26      614.96     58.64 o 
  -4   1  16     1741.57     1821.39     98.98 o 
  -3   1  16       80.16       43.21     29.55 o 
  -2   1  16        1.34       -1.40     24.78 o 
  -1   1  16      540.18      509.55     50.24 o 
   0   1  16     1028.61     1106.04     70.00 o 
  -4   2  16        5.01        0.26     25.65 o 
  -3   2  16       37.37       12.73     27.76 o 
  -2   2  16       98.52       86.50     29.98 o 
  -1   2  16        9.32       46.95     29.36 o 
  -2  -2  17      363.82      397.88     50.08 o 
  -1  -2  17      949.92     1055.64     69.74 o 
  -3  -1  17      228.40      181.19     39.02 o 
  -2  -1  17      110.68      180.66     37.79 o 
  -1  -1  17        3.51       23.77     28.88 o 
                                                 
